# Supplementary material for: Nucleophosmin 1 promotes mucosal immunity by supporting mitochondrial oxidative phosphorylation and ILC3 activity
Source: Nat Immunol. 2024 Aug 5;25(9):1565–79. doi: 10.1038/s41590-024-01921-x (PMC11362010; doi:10.1038/s41590-024-01921-x)
Supplement: Supplementary file 4 — Statistical source data. [file 41590_2024_1921_MOESM4_ESM.xlsx]

## Sheet: Sheet1
	Figure 1A
	statistic data						Mann Whitney test
		High	Low	Negative				UC vs Ctrl	CD vs Ctrl
	Ctrl	69	20.7	10.3			P value	0.0053	0.1306
	UC	27.3	45.5	27.3			Exact or approximate P value?	Exact	Exact
	CD	45	40	15			P value summary	**	ns
							Significantly different (P < 0.05)?	Yes	No
							One- or two-tailed P value?	Two-tailed	Two-tailed
							Mann-Whitney U	183	223.5
	Figure 1B
		Npm1+/-
	1	100	100	100	100	100
	2	99.61	100.23	100.64	100.56	99.85
	3	99.23	100.36	101.1	100.95	99.93
	4	98.91	100.52	101.64	101.73	100.11
	5	97.81	99.2	99.03	101.07	93.59
	6	93.14	95.64	91.16	98.23	91.66
	7	90.07	86.78	85.1	94.24	86.99
	8	86.1	82.2	81.81	89.42	85.63
	9	85.15	81.19	80.23	88.64	84.97
	10	86.23	83.26	82.5	90.23	85.34
		Npm1+/+
	1	100	100	100	100	100
	2	103.5	103.5	99.56	102.5	101.65
	3	105.6	103.42	101.28	105.1	102.14
	4	107.79	106.44	102.51	107.09	102.58
	5	107.47	104.16	100.86	106.2	100.75
	6	102.5	98.61	99.64	102.35	98.26
	7	96.6	94.31	98.85	101.56	97.66
	8	93.5	95.26	98.96	103.5	95.89
	9	93.8	95.65	98.65	103.64	96.15
	10	96.5	98.74	99.17	105.18	98.26
	Figure1C
		Npm1+/-
	1	0	0	0	0	0
	2	0	0	0	0	0
	3	0	0	0	0	0
	4	1	1	0	0	1
	5	1	2	2	1	2
	6	2	3	3	2	3
	7	3	4	4	3	4
	8	2	4	4	2	3
	9	2	3	3	2	2
	10	2	2	2	1	2
		Npm1+/+
	1	0	0	0	0	0
	2	0	0	0	0	0
	3	0	0	0	0	0
	4	0	0	0	0	0
	5	1	1	1	1	1
	6	2	2	1	1	1
	7	2	3	2	1	2
	8	2	2	1	1	1
	9	2	1	1	1	1
	10	2	1	1	1	1
	Figure1E
	Npm1+/+	Npm1+/-									Unpaired t test	Npm1+/+ vs Npm1+/-
	6	4.2									P value	0.0017
	5.5	4.18									P value summary	**
	5.7	4.35									Significantly different (P < 0.05)?	Yes
	7	4.7									One- or two-tailed P value?	Two-tailed
	7.4	4.9									t, df	t=4.637, df=8
	Figure1G
	Reg3b	Npm1+/+	Npm1+/-								Unpaired t test	Npm1+/+ vs Npm1+/-
		0.876722	0.239091								P value	0.0001
		0.986238	0.293916								P value summary	***
		1.15364	0.300418								Significantly different (P < 0.05)?	Yes
		1.0025	0.000238838								One- or two-tailed P value?	Two-tailed
											t, df	t=8.769, df=6
	Reg3g	Npm1+/+	Npm1+/-								Unpaired t test	Npm1+/+ vs Npm1+/-
		0.911501	0.256232								P value	<0.0001
		0.975178	0.237191								P value summary	****
		1.15333	0.260835								Significantly different (P < 0.05)?	Yes
		0.975451	0.262779								One- or two-tailed P value?	Two-tailed
											t, df	t=14.31, df=6
	Figure1H
	S100a8	Npm1+/+	Npm1+/-								Unpaired t test	Npm1+/+ vs Npm1+/-
		1.06245	5.57364								P value	<0.0001
		1.03478	4.82871								P value summary	****
		1.0326	5.26681								Significantly different (P < 0.05)?	Yes
		0.880866	5.79891								One- or two-tailed P value?	Two-tailed
											t, df	t=20.40, df=6
	S100a9	Npm1+/+	Npm1+/-								Unpaired t test	Npm1+/+ vs Npm1+/-
		0.886007	5.85458								P value	0.0002
		1.03823	5.32286								P value summary	***
		1.12436	5.69159								Significantly different (P < 0.05)?	Yes
		0.966861	8.22743								One- or two-tailed P value?	Two-tailed
											t, df	t=7.955, df=6
	Figure1J
	total tumor number	Npm1+/+	Npm1+/-								Unpaired t test	Npm1+/+ vs Npm1+/-
		7	17								P value	0.0008
		8	10								P value summary	***
		7	15								Significantly different (P < 0.05)?	Yes
		5	10								One- or two-tailed P value?	Two-tailed
		5	18								t, df	t=4.731, df=10
		7	12
	tumor number>2mm	Npm1+/+	Npm1+/-								Unpaired t test	Npm1+/+ vs Npm1+/-
		2	10								P value	0.0018
		5	6								P value summary	**
		4	8								Significantly different (P < 0.05)?	Yes
		3	6								One- or two-tailed P value?	Two-tailed
		2	6								t, df	t=4.213, df=10
		2	5
