# Supplementary material for: Nucleophosmin 1 promotes mucosal immunity by supporting mitochondrial oxidative phosphorylation and ILC3 activity
Source: Nat Immunol. 2024 Aug 5;25(9):1565–79. doi: 10.1038/s41590-024-01921-x (PMC11362010; doi:10.1038/s41590-024-01921-x)
Supplement: Supplementary file 5 — Statistical source data. [file 41590_2024_1921_MOESM5_ESM.xlsx]

## Sheet: Sheet1
	Figure 2B							Figure 2G
	Npm1+/+	Npm1+/-		Unpaired t test	Npm1+/+ vs Npm1+/-			Steady Npm1+/+	Steady Npm1+/-	DSS Npm1+/+	DSS Npm1+/-			Unpaired t test	Steady Npm1+/+ vs Steady Npm1+/-		Unpaired t test	DSS Npm1+/+ vs Steady Npm1+/+		Unpaired t test	DSS Npm1+/+ vs DSS Npm1+/-
	3.95	1.61		P value	0.0035			1.26581	1.14948	0.634914	1.37007			P value	0.1363		P value	0.0033		P value	0.0097
	6.5	1.26		P value summary	**			0.828147	1.19314	3.22697	1.22073			P value summary	ns		P value summary	**		P value summary	**
	7.51	1.99		Significantly different (P < 0.05)?	Yes			1.26688	1.33911	3.61847	1.10734			Significantly different (P < 0.05)?	No		Significantly different (P < 0.05)?	Yes		Significantly different (P < 0.05)?	Yes
	6.78	4.48		One- or two-tailed P value?	Two-tailed			1.28049	1.43779	3.11683	1.2714			One- or two-tailed P value?	Two-tailed		One- or two-tailed P value?	Two-tailed		One- or two-tailed P value?	Two-tailed
	7.45	3.99		t, df	t=3.790, df=10			0.539363	1.14233	3.30519	2.02994			t, df	t=1.620, df=10		t, df	t=3.843, df=10		t, df	t=3.187, df=10
	4.6	4.13						1.09026	1.29887	4.05842	1.19775
	Figure 2C							Figure 2H
	Npm1+/+	Npm1+/-		Unpaired t test	Npm1+/+ vs Npm1+/-				Npm1flox/flox
	42.3	40.8		P value	0.0411			1	95.2839	102.021	103.946	97.6901	101.059
	47.3	30.9		P value summary	*			2	95.7652	102.021	105.39	98.1713	100.577
	51.9	37.2		Significantly different (P < 0.05)?	Yes			3	97.6901	103.465	102.502	97.6901	100.577
	47.2	45.4		One- or two-tailed P value?	Two-tailed			4	95.2839	101.059	104.909	97.2089	101.54
	50.5	45.7		t, df	t=2.432, df=8			5	92.3965	100.096	101.059	95.2839	98.6526
								6	89.5091	96.2464	98.6526	94.3215	97.6901
								7	85.6593	94.3215	96.2464	91.4341	93.8402
	Figure 2D							8	83.2531	92.3965	93.8402	90.9528	92.3965
	Npm1+/+	Npm1+/-		Unpaired t test	Npm1+/+ vs Npm1+/-			9	82.7719	95.7652	92.3965	89.0279	90.9528
	7.15	5.662		P value	0.0021			10	83.2531	96.2464	91.9153	90.9528	92.3965
	6.072	4.14		P value summary	**
	8.91	4.64		Significantly different (P < 0.05)?	Yes
	7.154	4.235		One- or two-tailed P value?	Two-tailed				Rorccre/+Npm1flox/flox
	6.342	3.9		t, df	t=4.464, df=8			1	94.1402	95.5812	102.305	104.707	103.266
								2	95.1009	95.1009	100.384	101.825	103.746
								3	94.1402	95.5812	101.345	103.746	102.305
	Figure 2E							4	93.6599	95.1009	99.9039	102.305	103.266
	Npm1+/+	Npm1+/-		Unpaired t test	Npm1+/+ vs Npm1+/-			5	93.1796	92.219	97.5024	99.9039	101.825
	2.47	1.937		P value	0.0167			6	87.4159	87.8963	94.1402	98.463	100.384
	1.7664	1.495		P value summary	*			7	83.0932	86.9356	88.8569	93.6599	92.219
	2.772	1.74		Significantly different (P < 0.05)?	Yes			8	81.172	82.1326	87.4159	90.7781	87.8963
	2.19	1.452		One- or two-tailed P value?	Two-tailed			9	77.3295	81.172	85.4947	82.6129	84.5341
	1.963	1.5		t, df	t=3.015, df=8			10	75.8886	81.172	84.5341	82.6129	83.0932
	Figure 2F							Figure 2I
	Npm1+/+	Npm1+/-		Unpaired t test	Npm1+/+ vs Npm1+/-				Npm1flox/flox
	116.724	41.0189		P value	0.0015			1	0	0	0	0	0
	119.245	48.2774		P value summary	**			2	0	0	0	0	0
	93.947	35.1644		Significantly different (P < 0.05)?	Yes			3	0	0	0	0	0
				One- or two-tailed P value?	Two-tailed			4	0	0	0	0	0
				t, df	t=7.700, df=4			5	1	0	0	0	0
								6	1	0	0	0	0
	Figure 2K							7	1	1	2	0	1
	Rorccre/+Npm1flox/flox	Rorccre/+Npm1flox/flox		Unpaired t test	Rorccre/+Npm1flox/flox vs Rorccre/+Npm1flox/flox			8	2	1	2	1	2
	6.2	5.5		P value	0.0004			9	2	1	1	2	3
	6.6	5.3		P value summary	***			10	2	1	2	1	2
	6.4	5.7		Significantly different (P < 0.05)?	Yes
	6.8	6		One- or two-tailed P value?	Two-tailed				Rorccre/+Npm1flox/flox
	6.8	5.6		t, df	t=5.721, df=8			1	0	0	0	0	0
								2	0	0	0	0	0
								3	0	0	0	0	0
	Figure 2M							4	0	0	0	0	0
	Rorccre/+Npm1flox/flox	Rorccre/+Npm1flox/flox		Unpaired t test	Rorccre/+Npm1flox/flox vs Rorccre/+Npm1flox/flox			5	1	0	0	1	0
	6.53	2.89		P value	<0.0001			6	2	1	0	3	0
	5.6	2.71		P value summary	****			7	2	1	1	3	1
	5.49	2.48		Significantly different (P < 0.05)?	Yes			8	2	2	2	3	2
	6	2.11		One- or two-tailed P value?	Two-tailed			9	3	2	3	4	3
	5.09	2.86		t, df	t=11.02, df=8			10	3	1	3	2	2
	Figure 2N
	Rorccre/+Npm1flox/flox	Rorccre/+Npm1flox/flox		Unpaired t test	Rorccre/+Npm1flox/flox vs Rorccre/+Npm1flox/flox
	26	7.98		P value	<0.0001
	29.8	7.51		P value summary	****
	23.9	7.35		Significantly different (P < 0.05)?	Yes
	22.2	2.04		One- or two-tailed P value?	Two-tailed
	24.7	9.09		t, df	t=10.46, df=8
	Figure 2O
	Rorccre/+Npm1flox/flox	Rorccre/+Npm1flox/flox		Unpaired t test	Rorccre/+Npm1flox/flox vs Rorccre/+Npm1flox/flox
	8.763	5.772		P value	0.0422
	13.11	4.284		P value summary	*
	8.208	4.437		Significantly different (P < 0.05)?	Yes
	5.635	5.561		One- or two-tailed P value?	Two-tailed
	6.713	6.237		t, df	t=2.414, df=8
	Figure 2P
	Rorccre/+Npm1flox/flox	Rorccre/+Npm1flox/flox		Unpaired t test	Rorccre/+Npm1flox/flox vs Rorccre/+Npm1flox/flox
	4.064	2.886		P value	0.0264
	6.84	1.972		P value summary	*
	5.184	2.295		Significantly different (P < 0.05)?	Yes
	2.737	2.739		One- or two-tailed P value?	Two-tailed
	3.562	2.583		t, df	t=2.716, df=8
	Figure 2Q
	Rorccre/+Npm1flox/flox	Rorccre/+Npm1flox/flox		Unpaired t test	Rorccre/+Npm1flox/flox vs Rorccre/+Npm1flox/flox
	1.18695	0.499049		P value	0.0345
	1.15218	0.541569		P value summary	*
	1.1554	0.56297		Significantly different (P < 0.05)?	Yes
	0.632869	0.842023		One- or two-tailed P value?	Two-tailed
				t, df	t=2.723, df=6
	Figure 2R
	Rorccre/+Npm1flox/flox	Rorccre/+Npm1flox/flox		Unpaired t test	Rorccre/+Npm1flox/flox vs Rorccre/+Npm1flox/flox
	98.8407	37.9808		P value	0.0003
	113.744	25.7382		P value summary	***
	110.878	40.4851		Significantly different (P < 0.05)?	Yes
				One- or two-tailed P value?	Two-tailed
				t, df	t=11.33, df=4
	Figure 2S
	shNC	shNPM1		Unpaired t test	shNC vs shNPM1
	17.8	13.6		P value	0.0003
	17.5	12		P value summary	***
	16.4	12.2		Significantly different (P < 0.05)?	Yes
	19.2	14.2		One- or two-tailed P value?	Two-tailed
	20.8	11.6		t, df	t=6.176, df=8
	Figure 2T
	Rorccre/+Npm1flox/flox	Rorccre/+Npm1flox/flox		Unpaired t test	Rorccre/+Npm1flox/flox vs Rorccre/+Npm1flox/flox
	181.419	99.0401		P value	0.0042
	231.585	87.4209		P value summary	**
	241.067	113.999		Significantly different (P < 0.05)?	Yes
				One- or two-tailed P value?	Two-tailed
				t, df	t=5.881, df=4
