# Supplementary material for: Nucleophosmin 1 promotes mucosal immunity by supporting mitochondrial oxidative phosphorylation and ILC3 activity
Source: Nat Immunol. 2024 Aug 5;25(9):1565–79. doi: 10.1038/s41590-024-01921-x (PMC11362010; doi:10.1038/s41590-024-01921-x)
Supplement: Supplementary file 6 — Statistical source data. [file 41590_2024_1921_MOESM6_ESM.xlsx]

## Sheet: Sheet1
	Figure 3D
		Npm1+/+				Npm1+/-					Two-way ANOVA
	mt-Co1	1.01204	0.856305	1.15391		0.181778	0.255237	0.64098			Bonferroni's multiple comparisons test	Mean Diff.	95.00% CI of diff.	Below threshold?	Summary	Adjusted P Value
	mt-Co2	1.31236	0.860767	0.885242		0.048711	0.112161	0.474003			Npm1+/+ vs Npm1+/-
	mt-Co3	1.29768	0.771389	0.998984		0.103504	0.137918	0.408359			mt-Co1	0.6481	-0.1114 to 1.408	No	ns	0.1426
	mt-Nd1	1.15298	0.823015	1.05383		0.122613	0.169901	0.513177			mt-Co2	0.8078	0.04833 to 1.567	Yes	*	0.031
	mt-Nd2	1.52498	0.698744	0.938467		0.0702218	0.0953214	0.399872			mt-Co3	0.8061	0.04659 to 1.566	Yes	*	0.0316
	mt-Nd3	0.958489	0.665933	1.56669		0.0603358	0.294237	0.0323659			mt-Nd1	0.7414	-0.01812 to 1.501	No	ns	0.0596
	mt-Nd4	0.780538	0.660958	1.93835		0.10127	0.49157	0.0689196			mt-Nd2	0.8656	0.1061 to 1.625	Yes	*	0.0173
	mt-Atp6	0.859658	0.73338	1.58615		0.128998	0.410997	0.072887			mt-Nd3	0.9347	0.1752 to 1.694	Yes	**	0.0084
											mt-Nd4	0.906	0.1465 to 1.666	Yes	*	0.0114
											mt-Atp6	0.8554	0.09594 to 1.615	Yes	*	0.0192
