# Supplementary material for: Nucleophosmin 1 promotes mucosal immunity by supporting mitochondrial oxidative phosphorylation and ILC3 activity
Source: Nat Immunol. 2024 Aug 5;25(9):1565–79. doi: 10.1038/s41590-024-01921-x (PMC11362010; doi:10.1038/s41590-024-01921-x)
Supplement: Supplementary file 8 — Statistical source data. [file 41590_2024_1921_MOESM8_ESM.xlsx]

## Sheet: Sheet1
	Figure 4A
	Time (minutes)	Npm1+/+					Npm1+/-
	1.38166	115.971	158.581	107.004	179.684		72.1343	70.9832	76.6889	92.0233	87.3329
	9.89454	114.539	154.83	108.832	191.596		71.7679	70.452	75.4907	91.3086	86.8075
	18.4022	114.227	153.655	112.148	202.738		72.2677	70.5695	75.7817	92.5328	87.7403
	27.0276	42.4272	25.6972	39.7227	87.8149		47.9553	46.558	51.7734	59.2953	56.0585
	35.5305	45.0084	36.9626	44.7324	99.5762		49.3014	47.9702	53.4773	60.7831	57.8961
	44.0363	45.1888	47.4795	44.5382	93.284		50.4757	49.4347	54.9972	61.9816	59.6557
	52.6575	135.395	133.37	97.9933	174.61		109.114	104.073	109.658	139.352	136.391
	61.1649	133.509	135.254	105.702	195.491		107.108	101.855	107.38	137.714	134.228
	69.6725	134.717	147.829	108.86	194.605		108.001	102.478	108.231	135.122	133.301
	78.2879	17.534	-2.64245	21.7442	51.4213		45.8702	44.5246	50.965	59.4003	54.7782
	86.7921	23.8074	18.6411	26.3942	73.9326		46.5942	45.1283	50.9305	60.3795	56.4037
	95.3009	20.874	10.1967	26.4752	66.2358		45.9257	44.4789	50.1925	59.8086	56.1376
	Figure 4B						Figure 4E
	Npm1+/+	Npm1+/-		Unpaired t test	Npm1+/+ vs Npm1+/-		Npm1+/+	Npm1+/-		Unpaired t test	Npm1+/+ vs Npm1+/-
	94.1737	25.9266		P value	0.0003		26.4255	16.19		P value	0.0222
	146.957	25.9576		P value summary	***		17.0143	18.1778		P value summary	*
	84.4568	25.2911		Significantly different (P < 0.05)?	Yes		22.2463	13.7284		Significantly different (P < 0.05)?	Yes
	127.476	32.0921		One- or two-tailed P value?	Two-tailed		33.7227	21.2908		One- or two-tailed P value?	Two-tailed
		31.5204		t, df	t=6.613, df=7		30.0919	14.4063		t, df	t=2.828, df=8
	Figure 4C						Figure 4F
	Npm1+/+	Npm1+/-		Unpaired t test	Npm1+/+ vs Npm1+/-		Npm1+/+	Npm1+/-		Unpaired t test	Npm1+/+ vs Npm1+/-
	70.7041	22.8125		P value	0.0008		0.321645	0.247795		P value	0.0207
	118.975	22.6806		P value summary	***		0.315145	0.203945		P value summary	*
	66.3302	22.5712		Significantly different (P < 0.05)?	Yes		0.303145	0.218195		Significantly different (P < 0.05)?	Yes
	97.7809	31.2682		One- or two-tailed P value?	Two-tailed		0.256345	0.303945		One- or two-tailed P value?	Two-tailed
		29.4234		t, df	t=5.680, df=7		0.319645	0.240145		t, df	t=2.873, df=8
	Figure 4D
	Npm1+/+	Npm1+/-		Unpaired t test	Npm1+/+ vs Npm1+/-
	113.802	61.9443		P value	0.0053
	130.086	58.0913		P value summary	**
	79.3142	57.7272		Significantly different (P < 0.05)?	Yes
	124.372	77.533		One- or two-tailed P value?	Two-tailed
		78.8668		t, df	t=3.980, df=7
	Figure 4H
	Npm1+/+	Npm1+/-		Unpaired t test	Npm1+/+ vs Npm1+/-
	15	6		P value	0.0089
	12	7		P value summary	**
	10	5		Significantly different (P < 0.05)?	Yes
	16	16		One- or two-tailed P value?	Two-tailed
	29	7		t, df	t=2.934, df=18
	11	15
	17	3
	19	10
	11	9
	11	7
	Figure 4J
		Npm1+/+					Npm1+/++Bezafibrate					Npm1+/-					Npm1+/-+Bezafibrate
	1	100	100	100	100	100	100	100	100	100	100	100	100	100	100	100	100	100	100	100	100
	2	103.278	102.536	99.5866	100.486	101.295	99.4938	101.291	101.217	101.564	100.517	100.27	99.8273	99.4991	100.805	99.2389	100.314	100.215	100.499	99.1608	99.3215
	3	105.355	102.944	100.965	101.369	100.777	100.506	101.736	102.705	102.852	100.215	100.496	99.6546	98.6339	99.8658	98.4355	100.628	99.8282	100.998	100	98.9398
	4	106.833	105.344	100.505	102.341	100.906	100.092	103.028	102.074	103.266	100.172	98.603	100.259	99.4991	98.3005	99.6195	100.359	99.5704	99.7731	97.5265	98.7277
	5	106.741	103.17	99.9081	100	100.475	99.2177	101.692	102.164	103.68	99.7848	97.251	97.1071	95.7195	96.8694	96.2791	99.1023	96.9072	98.1851	96.5106	97.4555
	6	102.262	97.6449	99.4488	100.486	99.0505	99.5858	101.247	98.5122	101.794	98.9669	95.6737	93.0484	94.0801	93.873	89.1332	97.1724	94.4158	94.7368	95.1855	93.5539
	7	95.6602	92.2101	97.4736	100	98.1442	98.2052	100.846	97.5654	95.3082	98.3211	90.4912	90.5009	90.3916	90.1163	85.5391	94.8384	92.268	93.1942	91.8286	92.7905
	8	93.952	94.4293	96.3712	98.7191	97.022	96.5946	99.9555	95.807	94.9402	97.1158	86.8409	86.7012	89.5264	83.3631	84.0592	94.614	92.0962	92.922	89.841	91.9847
	9	93.9982	94.5652	97.6573	98.6749	97.7126	99.2177	100.089	96.3931	96.0442	97.9337	84.9031	84.4128	83.1967	84.9284	82.7061	93.3124	92.5687	92.7858	90.2827	93.5539
	10	96.9067	96.0145	97.2439	99.2049	98.7484	99.5858	100.98	97.2047	97.8841	100.215	86.5255	84.8446	83.0146	83.4079	85.7505	94.3896	93.9863	92.7858	91.7845	94.4869
	Figure 4K
		Npm1+/+					Npm1+/++Bezafibrate					Npm1+/-					Npm1+/-+Bezafibrate
	1	0	0	0	0	0	0	0	0	0	0	0	0	0	0	0	0	0	0	0	0
	2	0	0	0	0	0	0	0	0	0	0	0	0	0	0	0	0	0	0	0	0
	3	0	0	0	0	0	0	0	0	0	0	0	0	0	0	0	0	0	0	0	0
	4	1	0	0	1	1	0	1	0	1	1	1	0	0	1	1	0	1	0	0	1
	5	1	0	1	1	1	0	1	1	1	1	2	1	1	2	2	1	1	1	1	2
	6	2	1	2	2	2	1	1	2	2	2	2	2	3	3	3	2	2	2	2	2
	7	3	2	3	3	3	3	2	2	3	2	4	3	4	4	4	2	3	3	2	2
	8	2	3	2	3	3	2	2	2	2	2	4	4	4	4	4	3	3	3	3	2
	9	2	2	2	2	3	1	2	1	2	3	3	3	3	3	3	2	2	3	2	2
	10	1	2	1	2	2	1	2	1	2	1	3	3	2	3	3	1	2	2	1	1
	Figure 4M
	Npm1+/+	Npm1+/++Bezafibrate	Npm1+/-	Npm1+/-+Bezafibrate		Unpaired t test	Npm1+/++Bezafibrate vs Npm1+/+		Unpaired t test	Npm1+/-+Bezafibrate vs Npm1+/-
	6.8	7.4	5.2	6.8		P value	0.1411		P value	<0.0001
	7	7.5	5.1	6.9		P value summary	ns		P value summary	****
	7.2	7.3	5.6	6.5		Significantly different (P < 0.05)?	No		Significantly different (P < 0.05)?	Yes
	6.6	6.9	5.6	6.4		One- or two-tailed P value?	Two-tailed		One- or two-tailed P value?	Two-tailed
	6.9	6.8	5.3	6.6		t, df	t=1.633, df=8		t, df	t=9.238, df=8
	Figure 4O
	Npm1+/+	Npm1+/++Bezafibrate	Npm1+/-	Npm1+/-+Bezafibrate		Unpaired t test	Npm1+/++Bezafibrate vs Npm1+/+		Unpaired t test	Npm1+/-+Bezafibrate vs Npm1+/-
	2.27	5.11	0.87	5.53		P value	0.0591		P value	<0.0001
	3.5	5.15	2.72	5.13		P value summary	ns		P value summary	****
	5.57	5.08	2.56	5.02		Significantly different (P < 0.05)?	No		Significantly different (P < 0.05)?	Yes
	2.56	5.24	1.04	5.21		One- or two-tailed P value?	Two-tailed		One- or two-tailed P value?	Two-tailed
	5.21	6.65	0.4	6.18		t, df	t=2.198, df=8		t, df	t=7.564, df=8
	Figure 4P
	Npm1+/+	Npm1+/++Bezafibrate	Npm1+/-	Npm1+/-+Bezafibrate		Unpaired t test	Npm1+/++Bezafibrate vs Npm1+/+		Unpaired t test	Npm1+/-+Bezafibrate vs Npm1+/-
	1.61	10.9	0	7.09		P value	0.6049		P value	0.0143
	5.35	16.6	5.56	15.3		P value summary	ns		P value summary	*
	20.2	16.9	8.97	10.7		Significantly different (P < 0.05)?	No		Significantly different (P < 0.05)?	Yes
	8.97	12	6.25	12.4		One- or two-tailed P value?	Two-tailed		One- or two-tailed P value?	Two-tailed
	22.6	13.9	0	10.2		t, df	t=0.5384, df=8		t, df	t=3.115, df=8
	Figure 4Q
	Npm1+/+	Npm1+/++Bezafibrate	Npm1+/-	Npm1+/-+Bezafibrate		Unpaired t test	Npm1+/++Bezafibrate vs Npm1+/+		Unpaired t test	Npm1+/-+Bezafibrate vs Npm1+/-
	116.93	121.051	48.5237	58.2209		P value	0.4193		P value	0.0176
	97.8061	92.0502	44.098	72.0154		P value summary	ns		P value summary	*
	123.778	91.886	43.3262	78.7238		Significantly different (P < 0.05)?	No		Significantly different (P < 0.05)?	Yes
						One- or two-tailed P value?	Two-tailed		One- or two-tailed P value?	Two-tailed
						t, df	t=0.8994, df=4		t, df	t=3.895, df=4
	Figure 4R
	shNC	shNC+Bezafibrate	shNpm1	shNpm1+Bezafibrate		Unpaired t test	shNC+Bezafibrate vs shNC		Unpaired t test	shNpm1+Bezafibrate vs shNpm1
	174.248	159.463	62.2037	151.532		P value	0.593		P value	0.0116
	153.084	164.861	32.4433	163.959		P value summary	ns		P value summary	*
	163.896	183.398	41.8147	100.924		Significantly different (P < 0.05)?	No		Significantly different (P < 0.05)?	Yes
						One- or two-tailed P value?	Two-tailed		One- or two-tailed P value?	Two-tailed
						t, df	t=0.5800, df=4		t, df	t=4.405, df=4
