# Supplementary material for: Nucleophosmin 1 promotes mucosal immunity by supporting mitochondrial oxidative phosphorylation and ILC3 activity
Source: Nat Immunol. 2024 Aug 5;25(9):1565–79. doi: 10.1038/s41590-024-01921-x (PMC11362010; doi:10.1038/s41590-024-01921-x)
Supplement: Supplementary file 9 — Statistical source data. [file 41590_2024_1921_MOESM9_ESM.xlsx]

## Sheet: Sheet1
	Figure 5C
	p65	PRMT5	KRT1	KRT10	HSPA5
	1403	248	208	200	166
	Figure 5G-Ccl4
	Steady Npm1+/+	Steady Npm1+/-	DSS Npm1+/+	DSS Npm1+/-			Unpaired t test	Steady Npm1+/+ vs Steady Npm1+/-		Unpaired t test	DSS Npm1+/+ vs Steady Npm1+/+		Unpaired t test	DSS Npm1+/+ vs DSS Npm1+/-
	0.774653	0.756408	2.53049	1.6509			P value	0.5703		P value	0.0004		P value	0.0325
	1.2909	1.42966	4.74309	2.50737			P value summary	ns		P value summary	***		P value summary	*
	0.832959	1.07385	2.86883	1.68377			Significantly different (P < 0.05)?	No		Significantly different (P < 0.05)?	Yes		Significantly different (P < 0.05)?	Yes
	0.954462	0.909899	4.40506	3.20186			One- or two-tailed P value?	Two-tailed		One- or two-tailed P value?	Two-tailed		One- or two-tailed P value?	Two-tailed
	1.25782	1.4623	3.51981	2.37752			t, df	t=0.5918, df=8		t, df	t=5.892, df=8		t, df	t=2.582, df=8
	Figure 5G-Cxcl2
	Steady Npm1+/+	Steady Npm1+/-	DSS Npm1+/+	DSS Npm1+/-			Unpaired t test	Steady Npm1+/+ vs Steady Npm1+/-		Unpaired t test	DSS Npm1+/+ vs Steady Npm1+/+		Unpaired t test	DSS Npm1+/+ vs DSS Npm1+/-
	0.82752	0.880638	2.77924	1.58776			P value	0.5038		P value	<0.0001		P value	0.0056
	1.20843	1.35493	4.29941	2.31219			P value summary	ns		P value summary	****		P value summary	**
	0.835325	1.04557	3.24838	2.00908			Significantly different (P < 0.05)?	No		Significantly different (P < 0.05)?	Yes		Significantly different (P < 0.05)?	Yes
	0.918563	0.976435	4.78689	2.75849			One- or two-tailed P value?	Two-tailed		One- or two-tailed P value?	Two-tailed		One- or two-tailed P value?	Two-tailed
	1.30327	1.31358	3.55374	2.31992			t, df	t=0.7000, df=8		t, df	t=7.249, df=8		t, df	t=3.749, df=8
	Figure 5G-Xiap
	Steady Npm1+/+	Steady Npm1+/-	DSS Npm1+/+	DSS Npm1+/-			Unpaired t test	Steady Npm1+/+ vs Steady Npm1+/-		Unpaired t test	DSS Npm1+/+ vs Steady Npm1+/+		Unpaired t test	DSS Npm1+/+ vs DSS Npm1+/-
	1.00505	0.923956	2.39281	2.79794			P value	0.1685		P value	0.0012		P value	0.8891
	0.983444	1.02082	2.47225	2.92129			P value summary	ns		P value summary	**		P value summary	ns
	1.01173	1.00841	1.47498	3.13333			Significantly different (P < 0.05)?	No		Significantly different (P < 0.05)?	Yes		Significantly different (P < 0.05)?	No
	0.993006	1.21276	3.1128	1.31385			One- or two-tailed P value?	Two-tailed		One- or two-tailed P value?	Two-tailed		One- or two-tailed P value?	Two-tailed
	0.90199	1.15181	3.30722	2.92599			t, df	t=1.514, df=8		t, df	t=4.872, df=8		t, df	t=0.1440, df=8
	Figure 5G-Cflar
	Steady Npm1+/+	Steady Npm1+/-	DSS Npm1+/+	DSS Npm1+/-			Unpaired t test	Steady Npm1+/+ vs Steady Npm1+/-		Unpaired t test	DSS Npm1+/+ vs Steady Npm1+/+		Unpaired t test	DSS Npm1+/+ vs DSS Npm1+/-
	1.00905	1.04245	2.2868	2.91576			P value	0.1663		P value	0.0011		P value	0.8113
	0.982896	1.02406	2.88321	2.45219			P value summary	ns		P value summary	**		P value summary	ns
	1.00828	0.948433	1.60764	3.18003			Significantly different (P < 0.05)?	No		Significantly different (P < 0.05)?	Yes		Significantly different (P < 0.05)?	No
	0.860128	1.04341	3.5787	1.35116			One- or two-tailed P value?	Two-tailed		One- or two-tailed P value?	Two-tailed		One- or two-tailed P value?	Two-tailed
	1.01396	1.20735	3.14859	3.01657			t, df	t=1.523, df=8		t, df	t=4.995, df=8		t, df	t=0.2468, df=8
	Figure 5J
	Time (minutes)	shNC			shP65
	1.38061	51.9643	70.0703	76.2042	64.656	47.428	52.4127
	9.89636	51.3315	68.4835	72.3322	61.9286	46.4197	50.9209
	18.4082	50.8867	67.774	71.42	60.44	45.9966	49.6935
	27.0357	28.071	35.6327	47.6372	35.9996	26.9337	29.3349
	35.5512	28.3265	35.7917	44.5312	39.0672	27.6149	29.3014
	44.0627	27.8466	35.1262	44.6864	38.7859	27.6679	28.8903
	52.6915	89.7858	126.889	77.0574	125.087	95.6638	97.8853
	61.2067	92.1045	129.984	72.5413	121.483	98.0797	104.632
	69.7132	90.4366	125.537	70.7908	116.306	95.0088	101.564
	78.3309	24.9089	31.7522	40.3485	39.6594	30.5694	32.6819
	86.8433	25.8082	32.955	40.9001	42.8772	30.5206	32.8835
	95.3485	25.3655	32.665	40.8009	43.3324	30.5054	32.513
	Figure 5K
	shNC	shp65		Unpaired t test	shNC vs shp65
	25.978	20.781		P value	0.0159
	36.022	15.427		P value summary	*
	31.072	17.012		Significantly different (P < 0.05)?	Yes
				One- or two-tailed P value?	Two-tailed
				t, df	t=4.018, df=4
	Figure 5L
	shNC	shp65		Unpaired t test	shNC vs shp65
	23.04	24.44		P value	0.1282
	32.648	19.063		P value summary	ns
	26.734	20.359		Significantly different (P < 0.05)?	No
				One- or two-tailed P value?	Two-tailed
				t, df	t=1.913, df=4
	Figure 5M
	shNC	shp65		Unpaired t test	shNC vs shp65
	67.196	81.823		P value	0.7071
	98.231	67.51		P value summary	ns
	32.193	71.95		Significantly different (P < 0.05)?	No
				One- or two-tailed P value?	Two-tailed
				t, df	t=0.4037, df=4
	Figure 5N
	shNC unstimulated	shp65 unstimulated	shNC stimulated	shp65 stimulated			Unpaired t test	shp65 unstimulated vs shNC unstimulated		Unpaired t test	shp65 stimulated vs shNC stimulated
	0.963707	0.89606	2.01624	1.64909			P value	0.0523		P value	0.0264
	1.04367	0.813191	1.88775	1.46071			P value summary	ns		P value summary	*
	0.99424	0.937354	1.73708	1.52274			Significantly different (P < 0.05)?	No		Significantly different (P < 0.05)?	Yes
							One- or two-tailed P value?	Two-tailed		One- or two-tailed P value?	Two-tailed
							t, df	t=2.733, df=4		t, df	t=3.435, df=4
