# Supplementary material for: Nucleophosmin 1 promotes mucosal immunity by supporting mitochondrial oxidative phosphorylation and ILC3 activity
Source: Nat Immunol. 2024 Aug 5;25(9):1565–79. doi: 10.1038/s41590-024-01921-x (PMC11362010; doi:10.1038/s41590-024-01921-x)
Supplement: Supplementary file 11 — Statistical source data. [file 41590_2024_1921_MOESM11_ESM.xlsx]

## Sheet: Sheet1
	Figure 6A
		steady Npm1+/+			steady Npm1+/-			DSS Npm1+/+			DSS Npm1+/-
	ILC3	1.02574	1.11471	0.874583	0.950439	1.14605	0.93088	2.38116	2.48228	2.59668	1.37713	1.43561	1.51222
	Macrophage	0.813191	0.844791	1.04006	0.827406	0.827406	0.796456	1.26284	1.15402	1.09556	0.816014	1.11471	1.01162
	Tcell	0.753493	0.801996	0.790955	0.85362	0.720298	0.877619	0.902292	1.07674	1.17013	0.856584	0.89296	1.04729
	epithelial	1.15402	1.02219	1.04367	1.15803	1.0693	1.07301	1.28937	1.18646	1.25847	1.03288	1.0693	1.09936
	Two-way ANOVA
	Tukey's multiple comparisons test	Mean Diff.	95.00% CI of diff.	Below threshold?	Summary	Adjusted P Value
	ILC3
	steady Npm1+/+ vs. DSS Npm1+/+	-1.482	-1.688 to -1.276	Yes	****	<0.0001
	DSS Npm1+/+ vs. DSS Npm1+/-	1.045	0.8391 to 1.251	Yes	****	<0.0001
	Macrophage
	steady Npm1+/+ vs. DSS Npm1+/+	-0.2715	-0.4775 to -0.06546	Yes	**	0.006
	DSS Npm1+/+ vs. DSS Npm1+/-	0.19	-0.01597 to 0.3960	No	ns	0.0792
	T cell
	steady Npm1+/+ vs. DSS Npm1+/+	-0.2676	-0.4736 to -0.06158	Yes	**	0.0069
	DSS Npm1+/+ vs. DSS Npm1+/-	0.1174	-0.08855 to 0.3234	No	ns	0.4237
	epithelial
	steady Npm1+/+ vs. DSS Npm1+/+	-0.1715	-0.3775 to 0.03452	No	ns	0.1303
	DSS Npm1+/+ vs. DSS Npm1+/-	0.1776	-0.02841 to 0.3836	No	ns	0.1111
	Figure 6B
		steady Npm1+/+			steady Npm1+/-			DSS Npm1+/+			DSS Npm1+/-
	ILC3	0.911722	1.03288	1.06191	0.93088	0.886791	0.827406	1.04367	1.14208	1.16205	1.28491	1.2283	1.27603
	Macrophage	1.07301	1.02574	1.09556	1.02574	1.13419	1.22405	1.59291	1.74311	1.57644	2.07292	2.21402	2.21402
	Tcell	0.865537	0.89606	0.89296	0.927659	0.899171	0.97041	1.01513	1.24114	1.11085	1.14208	1.28046	1.25411
	epithelial	0.89606	0.973779	1.13813	1.19058	1.06191	1.0656	1.2156	1.25411	1.28937	1.2283	1.23257	1.54399
	Two-way ANOVA
	Tukey's multiple comparisons test
	ILC3
	steady Npm1+/+ vs. DSS Npm1+/+	-0.1138	-0.3011 to 0.07362	No	ns	0.3689
	DSS Npm1+/+ vs. DSS Npm1+/-	-0.1471	-0.3345 to 0.04024	No	ns	0.1661
	Macrophage
	steady Npm1+/+ vs. DSS Npm1+/+	-0.5727	-0.7601 to -0.3853	Yes	****	<0.0001
	DSS Npm1+/+ vs. DSS Npm1+/-	-0.5295	-0.7169 to -0.3421	Yes	****	<0.0001
	T cell
	steady Npm1+/+ vs. DSS Npm1+/+	-0.2375	-0.4249 to -0.05014	Yes	**	0.0086
	DSS Npm1+/+ vs. DSS Npm1+/-	-0.1032	-0.2906 to 0.08421	No	ns	0.4541
	epithelial
	steady Npm1+/+ vs. DSS Npm1+/+	-0.2504	-0.4378 to -0.06298	Yes	**	0.0053
	DSS Npm1+/+ vs. DSS Npm1+/-	-0.08193	-0.2693 to 0.1055	No	ns	0.6408
	Figure 6C
		steady Npm1+/+			steady Npm1+/-			DSS Npm1+/+			DSS Npm1+/-
	ILC3	0.950439	1.03288	1.01866	1.00463	1.05458	1.02574	0.877619	1.05824	1.00463	0.883723	0.97716	0.940609
	Macrophage	0.85362	0.82169	0.758734	0.782773	0.801996	0.859558	1.27603	1.36762	1.2283	1.50699	1.38191	1.31646
	Tcell	0.796456	0.753493	0.740549	0.603601	0.735433	0.720298	1.11858	1.11085	1.27603	0.99424	1.11471	1.28937
	epithelial	0.758734	0.790955	0.782773	0.807574	0.7457	0.796456	1.08799	1.14605	1.17013	0.89296	0.980552	1.01162
	Two-way ANOVA
	Tukey's multiple comparisons test
	ILC3
	steady Npm1+/+ vs. DSS Npm1+/+	0.02049	-0.1314 to 0.1724	No	ns	0.983
	DSS Npm1+/+ vs. DSS Npm1+/-	0.04633	-0.1055 to 0.1982	No	ns	0.8415
	Macrophage
	steady Npm1+/+ vs. DSS Npm1+/+	-0.4793	-0.6312 to -0.3274	Yes	****	<0.0001
	DSS Npm1+/+ vs. DSS Npm1+/-	-0.1111	-0.2630 to 0.04074	No	ns	0.2156
	T cell
	steady Npm1+/+ vs. DSS Npm1+/+	-0.405	-0.5569 to -0.2531	Yes	****	<0.0001
	DSS Npm1+/+ vs. DSS Npm1+/-	0.03572	-0.1162 to 0.1876	No	ns	0.9192
	epithelial
	steady Npm1+/+ vs. DSS Npm1+/+	-0.3572	-0.5091 to -0.2054	Yes	****	<0.0001
	DSS Npm1+/+ vs. DSS Npm1+/-	0.173	0.02114 to 0.3249	Yes	*	0.0206
	Figure 6D
	Time (minutes)	shNC				shTfam
	1.38061	114.956	116.807	99.484	77.1088	45.6377	43.2059	54.9968	38.3256
	9.89636	110.102	112.076	95.709	76.3513	44.618	41.4443	53.4036	37.6657
	18.4082	109.195	111.161	94.6431	75.9012	45.1555	40.4844	53.1101	37.0473
	27.0357	69.5583	66.1691	60.5454	41.383	25.8623	30.5022	31.4211	25.4138
	35.5512	61.6681	61.593	57.5655	41.3434	26.1172	29.8791	31.3255	26.0774
	44.0627	60.396	61.4084	58.3985	41.894	26.3789	30.0284	31.4048	25.9334
	52.6915	116.364	106.571	122.807	125.948	78.4874	67.0884	109.374	87.4779
	61.2067	112.015	100.496	117.36	120.323	73.5431	63.8349	112.381	87.2584
	69.7132	111.142	100.898	115.787	116.718	68.6095	59.9976	109.271	83.0671
	78.3309	59.4276	57.1799	56.6796	42.4198	27.6944	31.8108	34.3608	35.7878
	86.8433	58.8987	57.6033	59.0031	47.46	30.9587	32.4236	34.0261	33.971
	95.3485	57.4245	56.9299	60.1883	48.4165	30.6939	32.2404	33.9515	33.8947
	Figure 6E
	shNC	shTfam		Unpaired t test	shNC vs shTfam
	49.768	17.461		P value	0.0022
	53.981	8.674		P value summary	**
	37.964	18.749		Significantly different (P < 0.05)?	Yes
	33.481	1.26		One- or two-tailed P value?	Two-tailed
				t, df	t=5.097, df=6
	Figure 6F
	shNC	shTfam		Unpaired t test	shNC vs shTfam
	48.799	19.293		P value	0.0018
	49.753	9.982		P value summary	**
	36.245	21.689		Significantly different (P < 0.05)?	Yes
	34.007	11.634		One- or two-tailed P value?	Two-tailed
				t, df	t=5.300, df=6
	Figure 6G
	shNC	shTfam		Unpaired t test	shNC vs shTfam
	56.936	50.793		P value	0.3644
	49.391	35.278		P value summary	ns
	66.128	75.014		Significantly different (P < 0.05)?	No
	83.529	51.69		One- or two-tailed P value?	Two-tailed
				t, df	t=0.9812, df=6
	Figure 6H
	shNC unstimulated	shTfam unstimulated	shNC stimulated	shTfam stimulated
	1.02337	0.762249	1.90308	1.24258
	0.991946	0.746562	2.03967	1.18783
	0.985094	0.869545	2.07532	1.1355
	Unpaired t test	shNC unstimulated vs shTfam unstimulated
	P value	0.0068
	P value summary	**
	Significantly different (P < 0.05)?	Yes
	One- or two-tailed P value?	Two-tailed
	t, df	t=5.132, df=4
	Unpaired t test	shNC stimulated vs shTfam stimulated
	P value	0.0002
	P value summary	***
	Significantly different (P < 0.05)?	Yes
	One- or two-tailed P value?	Two-tailed
	t, df	t=13.42, df=4
	Figure 6L
		p65				p65-shNPM1
	pGL3	1.3906	0.827692	0.832399	0.949311	0.836001	0.56566	0.895764	1.226
	Luc-1	1.41946	0.850952	0.669196	1.53728	0.790113	0.406927	0.779754	0.815117
	Luc-2	1.1936	1.36356	0.846574	0.702542	0.856031	0.780955	2.85528	1.08216
	Luc-3	1.24253	0.828876	0.663561	0.858579	0.80127	0.860068	2.1588	0.875552
	Luc-4	30.4917	27.3599	27.9703	20.1694	18.1205	13.7932	13.638	14.7819
	Luc-5	18.1199	17.459	11.0498	17.6222	7.99676	7.44656	7.85572	11.0523
	Two-way ANOVA
	Tukey's multiple comparisons test	Mean Diff.	95.00% CI of diff.	Below threshold?	Summary	Adjusted P Value
	p65: pGL3 vs. Luc-4	-25.5	-29.38 to -21.62	Yes	****	<0.0001
	p65: pGL3 vs. Luc-5	-15.06	-18.94 to -11.18	Yes	****	<0.0001
	Two-way ANOVA
	Šídák's multiple comparisons test	Mean Diff.	95.00% CI of diff.	Below threshold?	Summary	Adjusted P Value
	Luc-4: p65 vs p65-shNPM1	11.41	7.825 to 15.00	Yes	****	<0.0001
	Luc-5: p65 vs p65-shNPM1	7.475	3.885 to 11.06	Yes	****	<0.0001
	Figure 6M
		stimulated			unstimulated
	IgG	0.454493	0.266876	0.684674	0.161758	0.325185	0.0359561
	p65	31.1714	37.2615	29.158	12.667	14.4048	12.1929
	Two-way ANOVA
	Šídák's multiple comparisons test	Mean Diff.	95.00% CI of diff.	Below threshold?	Summary	Adjusted P Value
	p65: stimulated vs unstimulated	19.44	14.53 to 24.35	Yes	****	<0.0001
	Figure 6O
	shNC	shNC+TfamOE	shNpm1	shNpm1+TfamOE
	166.381	186.881	100.94	175.325
	174.613	211.607	103.378	185.915
	156.74	105.056	85.0148	162.154
	Unpaired t test	shNC vs shNC+TfamOE	shNpm1 vs shNpm1+TfamOE
	P value	0.9555	0.001
	P value summary	ns	***
	Significantly different (P < 0.05)?	No	Yes
	One- or two-tailed P value?	Two-tailed	Two-tailed
	t, df	t=0.05939, df=4	t=8.702, df=4
