# Supplementary material for: Nucleophosmin 1 promotes mucosal immunity by supporting mitochondrial oxidative phosphorylation and ILC3 activity
Source: Nat Immunol. 2024 Aug 5;25(9):1565–79. doi: 10.1038/s41590-024-01921-x (PMC11362010; doi:10.1038/s41590-024-01921-x)
Supplement: Supplementary file 12 — Statistical source data. [file 41590_2024_1921_MOESM12_ESM.xlsx]

## Sheet: Sheet1
	Figure 7A
		Ctrl					Npm1UTR-/-
	1	100	100	100	100		100	100	100	100	100
	2	101.24	100.403	101.626	102.8		100	100	100.365	100	100.709
	3	102.066	102.823	102.439	102		100.712	100.377	101.46	101.091	103.901
	4	99.1736	100	100	98		99.2883	99.6226	98.1752	100	98.9362
	5	98.3471	95.5645	94.3089	95.6		96.4413	98.4906	94.8905	98.9091	94.6809
	6	91.5702	81.6935	87.8455	87.24		84.4484	86.8679	84.4891	84.5091	81.7021
	7	88.0165	73.629	85.1626	83		82.9181	87.8113	80.8394	85.4545	79.5035
	8	83.8843	67.9435	83.2114	82.24		82.9181	89.8113	79.562	89.4545	79.4326
	9	80.5785	64.9194	77.8862	75.2		81.4947	89.8113	78.9051	86.1818	78.7234
	10	80.1653	64.5161	76.9919	76.8		81.4947	90.566	79.635	86.9091	79.7872
	Figure 7B
		Ctrl					Npm1UTR-/-
	1	0	0	0	0		0	0	0	0	0
	2	0	0	0	0		0	0	0	0	0
	3	0	0	0	0		0	0	0	0	0
	4	2	1	1	1		0	0	0	0	1
	5	2	2	2	3		1	0	1	1	2
	6	3	3	2	3		2	2	2	3	3
	7	3	4	3	2		3	2	2	2	2
	8	2	3	2	2		2	1	1	2	2
	9	2	3	2	1		1	1	1	1	1
	10	1	2	2	1		1	1	1	1	1
	Figure 7D
	Ctrl	Npm1UTR-/-		Unpaired t test	Ctrl vs Npm1UTR-/-
	6	7.7		P value	0.04
	5.9	6.6		P value summary	*
	6	6.5		Significantly different (P < 0.05)?	Yes
	5.9	6.3		One- or two-tailed P value?	Two-tailed
				t, df	t=2.612, df=6
	Figure 7F
	Ctrl	Npm1UTR-/-		Unpaired t test	Ctrl vs Npm1UTR-/-
	5.93	6.03		P value	0.9513
	6.18	5.54		P value summary	ns
	5.64	5.56		Significantly different (P < 0.05)?	No
	4.88	5.45		One- or two-tailed P value?	Two-tailed
	4.38	4.56		t, df	t=0.06302, df=8
	Figure 7G
	Ctrl	Npm1UTR-/-		Unpaired t test	Ctrl vs Npm1UTR-/-
	34.2	29.65		P value	0.0227
	23.92	31.42		P value summary	*
	26.3	35.83		Significantly different (P < 0.05)?	Yes
	20.49	36.1		One- or two-tailed P value?	Two-tailed
	23.06	32.4		t, df	t=2.814, df=8
	Figure 7H
	Ctrl	Npm1UTR-/-		Unpaired t test	Ctrl vs Npm1UTR-/-
	7.056	7.93		P value	0.0926
	6.45	6.552		P value summary	ns
	5.125	9.324		Significantly different (P < 0.05)?	No
	5.488	8.468		One- or two-tailed P value?	Two-tailed
	7.296	6.125		t, df	t=1.910, df=8
	Figure 7I
	Ctrl	Npm1UTR-/-		Unpaired t test	Ctrl vs Npm1UTR-/-
	1.624	1.952		P value	0.0209
	1.419	1.288		P value summary	*
	1.23	2.331		Significantly different (P < 0.05)?	Yes
	1.064	2.204		One- or two-tailed P value?	Two-tailed
	1.52	2.058		t, df	t=2.869, df=8
	Figure 7J
	Ctrl	Npm1UTR-/-		Unpaired t test	Ctrl vs Npm1UTR-/-
	127.702	135.831		P value	0.1116
	107.134	148.304		P value summary	ns
	134.674	140.512		Significantly different (P < 0.05)?	No
				One- or two-tailed P value?	Two-tailed
				t, df	t=2.035, df=4
	Figure 7K
	Vehicle	Npm1OE		Unpaired t test	Vehicle vs Npm1OE
	75.9283	218.288		P value	0.0004
	102.127	203.566		P value summary	***
	97.5521	232.297		Significantly different (P < 0.05)?	Yes
				One- or two-tailed P value?	Two-tailed
				t, df	t=10.90, df=4
	Figure 7M
	Ctrl	Npm1UTR+/-	Npm1+/-	Npm1UTR+/-Npm1+/-		Unpaired t test	Ctrl vs Npm1UTR+/-	Npm1+/- vs Npm1UTR+/-Npm1+/-
	7.6	8.5	5.8	7.2		P value	0.0078	0.006
	7.7	8.4	6.2	7.3		P value summary	**	**
	7.5	8.8	6.9	7.1		Significantly different (P < 0.05)?	Yes	Yes
	8.2	8.2	5.4	7.6		One- or two-tailed P value?	Two-tailed	Two-tailed
	7.7	8	6	6.6		t, df	t=3.523, df=8	t=3.704, df=8
	Figure 7O
	Ctrl	Npm1UTR+/-	Npm1+/-	Npm1UTR+/-Npm1+/-		Unpaired t test	Ctrl vs Npm1UTR+/-	Npm1+/- vs Npm1UTR+/-Npm1+/-
	95.0883	159.233	45.576	73.9942		P value	0.5132	0.0007
	119.573	118.925	47.4481	77.4921		P value summary	ns	***
	125.247	102.905	40.0335	69.7409		Significantly different (P < 0.05)?	No	Yes
						One- or two-tailed P value?	Two-tailed	Two-tailed
						t, df	t=0.7166, df=4	t=9.304, df=4
