# Supplementary material for: Nucleophosmin 1 promotes mucosal immunity by supporting mitochondrial oxidative phosphorylation and ILC3 activity
Source: Nat Immunol. 2024 Aug 5;25(9):1565–79. doi: 10.1038/s41590-024-01921-x (PMC11362010; doi:10.1038/s41590-024-01921-x)
Supplement: Supplementary file 13 — Statistical source data. [file 41590_2024_1921_MOESM13_ESM.xlsx]

## Sheet: Sheet1
	Extended Data Fig.1C							Extended Data Fig.1G							Extended Data Fig.1T
	Stage I II	Stage III IV		Unpaired t test	StageI II vs StageIII IV			Npm1+/+	Npm1+/-		Unpaired t test	Npm1+/+ vs Npm1+/-				Npm1+/+						Npm1+/-
	406.7	444.3		P value	0.0246			1.05236	0.572212		P value	0.0062			1	100	100	100	100	100		100	100	100	100	100
	378.4	371.8		P value summary	*			0.873801	0.687172		P value summary	**			2	95.3156	95.6746	97.1614	95.2719	92.4822		95.7523	97.3413	93.309	95.5871	92.4822
	354.7	331.8		Significantly different (P < 0.05)?	Yes			1.07384	0.599512		Significantly different (P < 0.05)?	Yes			3	92.5367	93.9683	93.6334	92.6714	91.8942		91.6237	93.8889	90.2676	91.3712	90.3822
	331.2	323.7		One- or two-tailed P value?	Two-tailed						One- or two-tailed P value?	Two-tailed			4	93.3704	94.9206	93.7145	93.223	93.1541		91.7428	93.9683	89.9838	91.3318	90.5502
	307.2	318.2		t, df	t=2.255, df=423						t, df	t=5.263, df=4			5	95.5935	95.9524	94.2822	93.6958	93.9101		92.1794	94.127	90.146	91.8834	90.6342
	295.6	306.2													6	96.3081	96.1111	96.026	94.405	94.2881		92.2985	94.7619	90.7543	92.238	90.8022
	290.8	305.8													7	97.3799	96.3492	96.3909	94.602	94.5401		92.8146	95.0794	91.4842	92.5138	90.9282
	283.3	303.6						Extended Data Fig.1H
	282.8	301.9						Npm1+/+	Npm1+/-		Unpaired t test	Npm1+/+ vs Npm1+/-
	280	299.7						0.921251	0.707924		P value	0.0001			Extended Data Fig.1U
	266.5	299.4						1.06191	0.672062		P value summary	***				Npm1+/+						Npm1+/-
	249.7	299.2						1.02219	0.712848		Significantly different (P < 0.05)?	Yes			1	0	0	0	0	0		0	0	0	0	0
	249.5	296.6						0.907519	0.153893		One- or two-tailed P value?	Two-tailed			2	2	3	2	2	2		3	3	2	3	2
	248.7	283.5						0.946058	0.210224		t, df	t=5.617, df=12			3	3	3	3	3	3		4	4	3	4	3
	245.2	261.2						1.02101	0.222982						4	3	2	3	2	2		4	4	3	3	3
	230.6	261						1.14076	0.274523						5	2	2	2	2	2		3	3	3	3	2
	228.6	258.9													6	1	1	2	1	2		3	3	2	2	2
	227.4	258.2													7	1	1	1	1	0		2	2	2	1	1
	222.5	255.5						Extended Data Fig.1M
	210.3	254.7						Npm1+/+	Npm1+/-		Unpaired t test	Npm1+/+ vs Npm1+/-
	208	249.6						8	8		P value	0.3466			Extended Data Fig.1V
	203.5	248.9						9	6		P value summary	ns				Npm1+/+						Npm1+/-
	191	248.5						7	9		Significantly different (P < 0.05)?	No			0	18.06	18.56	19.03	18.94	18.33		17.5	18.3	18.8	19.6	19.2
	190.5	235.2						8	7		One- or two-tailed P value?	Two-tailed			1	18.1	18.64	19.24	19.05	18.46		17.6	18.5	18.9	19.8	19.3
	190.2	231.9						8	7		t, df	t=1.000, df=8			2	18.35	18.7	19.34	19.26	18.56		17.9	18.7	19.1	20.3	19.5
	188.3	229													3	18.9	18.95	19.56	19.35	18.73		18.2	18.8	19.3	20.4	19.6
	187.7	229													4	18.695	19.06	19.75	19.45	18.95		18.6	18.9	19.3	20.6	19.7
	187.6	225.8						Extended Data Fig.1O							5	19.05	19.02	20.14	19.63	18.8		18.9	19.2	19.3	20.5	19.8
	187.1	225.6						steady LK							6	19.2	19.1	20.26	19.85	18.92		19.5	19.4	19.5	20.7	19.8
	185.1	224.9						Npm1+/+	Npm1+/-		Unpaired t test	Npm1+/+ vs Npm1+/-			7	19.24	19.15	20.34	19.95	19.08		19.8	19.3	19.6	21	20.1
	179.9	223.4						22.5	26.6		P value	0.0031			8	19.3	19.23	20.48	20.15	19.16		19.9	19.6	19.6	20.5	20.1
	178.9	223.4						26.4	31.2		P value summary	**			9	19.5	19.08	20.56	20.05	19.06		20.2	19.5	19.8	20.2	19.8
	172.7	220.8						18.9	27.6		Significantly different (P < 0.05)?	Yes			10	19.1	19.17	20.14	19.56	18.85		19.8	19.4	19.1	20.1	19.7
	170.7	219.3						24.4	27.9		One- or two-tailed P value?	Two-tailed			11	19.08	19.01	20.08	19.48	18.64		19.2	18.8	19	19.8	19.5
	167.6	218.4						21.2	29.4		t, df	t=3.764, df=11			12	18.94	18.88	19.56	19.26	18.56		19	18.2	18.4	19.4	19.3
	163.4	214						19.4	25.7						13	18.96	18.74	19.25	19.24	18.49		18.7	17.5	18	19.1	18.8
	162.3	212.9						25.8							14	18.95	18.64	19.14	19.56	18.4		17.8	17.4	18.1	19	18.6
	161	212.6													15	19.2	18.82	19.59	19.78	18.64		17.9	18	18.2	18.6	18.8
	159.5	211.2						steady LSK							16	19.65	19.08	20.08	19.86	18.75		18.2	18.2	18.4	18.8	19.1
	154.4	209.4						Npm1+/+	Npm1+/-		Unpaired t test	Npm1+/+ vs Npm1+/-			17	20	19.48	20.14	19.99	18.94		18.5	18.6	18.6	19.2	19.2
	154.3	206						5.25	4.39		P value	0.0246			18	20.16	19.72	20.26	20.18	19.08		18.6	18.8	18.9	19.4	19.4
	153.7	204.2						3.71	6.05		P value summary	*			19	20.23	19.95	20.65	20.23	19.2		19	19.1	19.6	19.3	19.6
	152.3	202.1						4.2	4.8		Significantly different (P < 0.05)?	Yes			20	20.46	20.26	20.44	20.48	19.48		18.9	18.9	19.8	19.5	19.5
	150.6	201.6						3.92	5.22		One- or two-tailed P value?	Two-tailed			21	20.55	20.75	20.75	20.66	19.95		19.2	19.3	19.9	19.6	19.5
	150.5	200.9						2.91	6.22		t, df	t=2.602, df=11			22	20.48	21.13	21.01	20.75	20.12		19.5	19.6	20.1	20.2	19.8
	150.2	198.8						2.38	4.11						23	20.32	21.28	21.18	20.84	20.28		19.6	19.6	20.4	20.4	20.1
	149	198.5						4.33							24	20.56	21.48	21.56	20.99	20.35		19.4	19.6	20.6	20.9	20.3
	148	195.8													25	20.58	21.66	21.85	21.25	20.44		19.9	19.8	20.5	20.8	20.6
	145.4	188.4						steady LSlowKlow							26	20.7	22.08	22.16	21.48	20.59		20.2	19.8	20.8	21.2	20.4
	141.1	188.4						Npm1+/+	Npm1+/-		Unpaired t test	Npm1+/+ vs Npm1+/-			27	20.84	22.18	22.54	21.75	20.64		20.4	19.9	20.9	21.4	20.5
	141.1	186.6						8.16	6.11		P value	0.5154			28	20.9	22.25	22.74	21.84	20.84		20.6	20.2	20.8	21.3	20.6
	139.2	184.2						6.49	6.41		P value summary	ns			29	21.06	22.35	22.95	21.9	20.95		20.2	20.1	20.8	21.2	20.6
	133.4	178						8.21	5.41		Significantly different (P < 0.05)?	No			30	20.56	22.18	23.15	21.74	21.08		19.8	19.5	20.6	21	20.7
	131	177.2						5.64	7.94		One- or two-tailed P value?	Two-tailed			31	20.48	22.08	22.75	21.36	21.02		19.2	19.2	20.1	20.9	20.6
	129.9	176						4.67	11.6		t, df	t=0.6720, df=11			32	20.37	21.94	22.36	21.24	20.95		19.4	18.9	19.5	20.5	20.3
	128.8	175.2						3.63	5.3						33	20.17	21.85	22.14	21.08	20.75		19.1	18.8	19.2	20.1	20.2
	116	172.8						7.65							34	20.18	21.6	21.96	21.26	20.64		18.6	18.6	19.8	20	19.8
	114.5	167.4													35	20.2	21.58	22.18	21.28	20.48		18.2	18.8	19.5	20.2	19.6
	108.2	167.3						steady CMP							36	20.5	21.94	22.65	21.85	20.56		18.9	19.1	19.6	20.3	19.6
	101.9	166.7						Npm1+/+	Npm1+/-		Unpaired t test	Npm1+/+ vs Npm1+/-			37	20.65	22.08	22.75	21.96	20.95		19.2	19.2	20.1	20.6	19.9
	97.1	161.3						31.9	23.2		P value	0.1309			38	20.73	22.36	22.86	22.18	21.23		19.8	19.6	20.4	20.9	20.2
	94.6	161						24.9	22.6		P value summary	ns			39	21.15	22.75	22.94	22.48	21.56		20.2	20.1	20.6	20.9	20.3
	94.6	157.6						30.1	25.1		Significantly different (P < 0.05)?	No			40	21.8	22.9	23.08	22.67	21.75		20.4	20.2	20.5	21.1	20.4
	93.4	156.6						22.1	20.2		One- or two-tailed P value?	Two-tailed			41	21.59	23.24	23.16	22.75	21.88		20.6	20.4	20.6	21.2	20.1
	90.9	154.5						18.2	16.3		t, df	t=1.662, df=9			42	21.98	23.56	23.42	23	22.18		20.5	20.6	20.8	21.1	20.5
	84.8	154.4							18						43	22.54	23.75	23.49	23.15	22.19		20.8	20.9	20.9	21.3	20.6
	83.3	154.3													44	22.7	23.85	23.65	23.18	22.34		21.1	21.2	21	21.4	20.9
	80.9	153.3													45	23.15	23.94	23.75	23.28	22.64		21.5	21.4	21.2	21.6	21.3
	78.8	151.9						steady GMP							46	23.18	24.08	23.81	23.43	22.45		21.8	21.5	21	21.6	21.2
	76.2	151.7						Npm1+/+	Npm1+/-		Unpaired t test	Npm1+/+ vs Npm1+/-			47	23.4	24.15	23.94	23.45	22.64		21.9	21.2	20.2	21.6	21.5
	34.2	144.6						29	45.6		P value	0.0105			48	23.5	24.18	24.08	23.49	22.85		21.8	21.8	20.3	21.5	21.5
	30.9	141.8						31.7	39.9		P value summary	*			49	23.4	24.25	24.01	23.75	23.02		21.9	21.6	20.5	21.3	21.7
	525.8	141.3						25.4	41.3		Significantly different (P < 0.05)?	Yes			50	23.19	24.06	24.02	23.84	23.16		21.7	21.6	20.3	21.1	21.6
	442.4	141.3						42.1	49.2		One- or two-tailed P value?	Two-tailed			51	23.09	23.77	23.58	23.46	23.1		21.3	21.4	20.2	20.8	21.3
	429.8	139.9						38.6	40.4		t, df	t=3.219, df=9			52	23.04	23.51	23.24	23.18	23.05		21.3	20.8	20.1	20.7	21.1
	393.6	139.8							48						53	22.94	23.54	23.07	23.05	22.95		20.8	20.4	20.3	20.5	20.8
	373.1	137.1													54	22.98	23.15	22.85	23.01	22.84		20.2	20.6	20.4	20.3	20.6
	361.2	136.6						steady MEP							55	22.79	23.14	22.49	22.96	22.64		19.9	20.1	20.2	20.2	20.4
	354.2	133.4						Npm1+/+	Npm1+/-		Unpaired t test	Npm1+/+ vs Npm1+/-			56	22.81	23.25	22.95	22.85	22.65		19.5	20.2	20.2	20.1	19.9
	353.2	132						32.2	27.3		P value	0.1748			57	23.2	23.16	23.18	22.9	22.7		19.9	20	20	20.2	19.9
	345.4	129.6						35.3	30.9		P value summary	ns			58	23.4	23.52	23.57	22.96	22.95		19.2	19.8	19.9	20.4	20.1
	330.6	128.2						37.8	29.1		Significantly different (P < 0.05)?	No			59	23.56	23.95	23.56	22.99	23.02		19.3	19.9	20.2	20.6	20.2
	330.2	127.4						26.8	24.3		One- or two-tailed P value?	Two-tailed			60	24.56	23.64	23.95	23.16	22.84		19.2	20	20.1	20.4	20.1
	317.5	125.2						31.8	36.9		t, df	t=1.473, df=9			61	25.08	23.56	23.75	23.15	22.75		19.3	19.5	20.2	20.4	19.9
	311	121.9							23.9						62	24.94	23.75	23.68	23.18	22.84		19.4	19.9	20	20.5	20.2
	303.2	121.9													63	24.86	23.84	23.59	23.08	22.75		19.3	19.6	20.3	20.5	20.2
	302.4	120.7													64	25.19	23.88	23.6	23.12	22.95		19.3	19.8	20.1	20.4	20
	296.5	117.1						Extended Data Fig.1P							65	25.5	24.08	23.71	23.16	22.71		19.3	20	20.1	20.6	20.1
	293.2	114.7						DSS LK
	293	113.5						Npm1+/+	Npm1+/-		Unpaired t test	Npm1+/+ vs Npm1+/-
	292.7	112.7						28.5	26.5		P value	0.0786			Extended Data Fig.1W
	291.5	112.1						24.8	27.8		P value summary	ns				Npm1+/+						Npm1+/-
	281.7	110.8						27.8	29.6		Significantly different (P < 0.05)?	No			1	0	0	0	0	0		0	0	0	0	0
	281.4	110.6						27.6	26.5		One- or two-tailed P value?	Two-tailed			4	0.25	0	0.25	0.25	0.25		0.5	0.25	0	0.5	0.5
	281	110.2						24.8	30.6		t, df	t=1.959, df=10			7	0.75	1	0.75	0.75	1		1.25	2	2.5	3	2
	261.4	107.8						25.7	33.7						10	0.75	0.75	0.5	0.75	0.75		1	1.75	2	2	1.5
	260.3	106.4													13	0.5	0.25	0.5	0.75	0.5		0.75	1	0.75	1	0.75
	259	104.9													16	0.5	0.5	0.75	0.5	0.5		1	0.75	1	1.25	0.75
	258.8	101.3						DSS LSK							19	0.5	0.75	0.5	0.5	0.5		1	1	1	0.75	0.75
	258.2	99.8						Npm1+/+	Npm1+/-		Unpaired t test	Npm1+/+ vs Npm1+/-			22	0.5	0.75	0.5	0.75	0.5		1	1.25	1	0.75	0.75
	254.6	98.3						3.8	4.52		P value	0.01			25	1	1.25	1.5	1.25	1.25		1.75	2	2.5	2.25	1.75
	253.1	95.5						2.85	5.06		P value summary	*			28	1.5	2	2	1.5	1.25		3	3.75	3.5	3	3
	250.8	94.8						3.93	4.59		Significantly different (P < 0.05)?	Yes			31	1	1.25	1	0.75	1		2	2.5	2	2.75	2
	246.6	92.7						3.43	4.28		One- or two-tailed P value?	Two-tailed			34	0.75	1	0.75	0.75	1		1.5	1.25	1.5	2	1.5
	246.2	92.5						4.07	3.68		t, df	t=3.169, df=10			37	1	0.75	1.25	0.75	0.75		2	1.5	2	1.75	2
	246.1	92.3						3.8	5.07						40	1	0.75	0.75	0.75	1		2	2	1.75	2	2
	245.6	86.4													43	1	1.25	1	1	1		2	2	2.25	2	2.5
	245.3	85.6													46	1.5	1.25	1.5	1.75	1.5		2.5	3.25	2.5	3	2.75
	244.1	82.7						DSS LSlowKlow							49	2.5	2.25	2.5	2.5	2		4	4	4	3.75	3.25
	242.3	80.3						Npm1+/+	Npm1+/-		Unpaired t test	Npm1+/+ vs Npm1+/-			52	1.75	2	2	1.75	2		3	3.25	3.75	4	3.75
	242.2	79.3						5.02	6.67		P value	0.0289			55	2	1.75	2	2.25	2		3	2.75	3.25	2.75	3
	241.5	78.8						4.66	6.78		P value summary	*			58	2	1.75	1.5	2	2		3	2.5	2.5	2.75	3
	238.8	76.8						6.71	6.1		Significantly different (P < 0.05)?	Yes			61	2	1.75	2	1	2		2.5	3	2.75	3.25	2.75
	236.1	73.1						5.17	7.93		One- or two-tailed P value?	Two-tailed			64	1.75	2	2.25	1.25	1.75		2.5	3	3	2.75	2.5
	235.9	70.9						5.59	5.05		t, df	t=2.548, df=10
	234.9	69						5.09	7.7
	234.3	65.6
	234.3	65.5
	230	55.9						DSS CMP
	229.7	51.9						Npm1+/+	Npm1+/-		Unpaired t test	Npm1+/+ vs Npm1+/-
	227.8	50.8						24.9	19.2		P value	0.7503
	227.3	50.4						20.3	26.2		P value summary	ns
	225.9	48.8						19	15.2		Significantly different (P < 0.05)?	No
	225.4	45.3						18.8	20.9		One- or two-tailed P value?	Two-tailed
	225	41.3						22.9	21.1		t, df	t=0.3271, df=10
	223.5	36.2						22.6	22.4
	222	370.6
	218.7	363.6
	215.7	347.7						DSS GMP
	213.7	315.4						Npm1+/+	Npm1+/-		Unpaired t test	Npm1+/+ vs Npm1+/-
	212.6	296.8						31.2	42.8		P value	0.2575
	209.6	293.4						38.7	37.5		P value summary	ns
	207.9	289.3						36.8	39.4		Significantly different (P < 0.05)?	No
	207.9	285.6						37.8	38.4		One- or two-tailed P value?	Two-tailed
	207.3	275.8						39.9	39.7		t, df	t=1.201, df=10
	207.2	251						42	40.7
	205.4	239.7
	205.1	238.2						DSS MEP
	204.8	232.9						Npm1+/+	Npm1+/-		Unpaired t test	Npm1+/+ vs Npm1+/-
	204.8	219.9						32.7	27.6		P value	0.5666
	204.5	219.5						32	32		P value summary	ns
	203.6	209.8						35.4	34.1		Significantly different (P < 0.05)?	No
	199.5	203.9						32.2	33.7		One- or two-tailed P value?	Two-tailed
	198.5	198.4						25.6	31.9		t, df	t=0.5927, df=10
	195.1	198.3						23.5	29.7
	194.8	195.4
	193.8	191.2
	191.8	187.3						Extended Data Fig.1R
	191.6	182.2						Npm1+/+	Npm1+/-		Unpaired t test	Npm1+/+ vs Npm1+/-
	189.1	181.8						8.2	7.3		P value	0.0009
	189	172.6						8.3	7		P value summary	***
	188.2	171.8						7.5	6.9		Significantly different (P < 0.05)?	Yes
	185.3	169.4						7.9	7		One- or two-tailed P value?	Two-tailed
	185.1	168.8						8.6	6.5		t, df	t=5.107, df=8
	183.1	161.3
	179.1	155.4
	178	154.6
	177.2	151.2
	176	150.7
	175.2	149.1
	174	143.1
	171.6	140.7
	171.4	138.4
	170.9	132.6
	170.6	126
	170	125.1
	168.6	122.3
	168.3	119.4
	167.1	119.1
	166.8	119
	166.4	118.4
	165.9	115.6
	164.8	112.7
	161	112.5
	160.1	112.3
	159.8	111.8
	158.3	107.7
	158.3	104.1
	158.1	102.9
	157.5	101.7
	156.4	100.3
	156.3	97.7
	156.2	91.6
	155.7	71
	155.6	55.3
	154.7	45.8
	153.7	23.5
	153
	147.8
	146
	144.6
	143.9
	143.7
	142.9
	141.7
	138.8
	138
	135.9
	132.1
	131.6
	130.7
	129.9
	129.1
	127.9
	127.6
	126.5
	126.3
	125.4
	125.1
	124.9
	124.7
	124.6
	122.3
	120.8
	114.1
	111.9
	111.5
	109.7
	109.6
	99.5
	97.8
	96.5
	94.3
	93
	91.7
	90.3
	88.8
	88.4
	85.8
	79.2
	73
	69.9
	53.8
	48.7
	24.2
	21.1
	19.5
	10.6
