# Supplementary material for: Nucleophosmin 1 promotes mucosal immunity by supporting mitochondrial oxidative phosphorylation and ILC3 activity
Source: Nat Immunol. 2024 Aug 5;25(9):1565–79. doi: 10.1038/s41590-024-01921-x (PMC11362010; doi:10.1038/s41590-024-01921-x)
Supplement: Supplementary file 15 — Statistical source data. [file 41590_2024_1921_MOESM15_ESM.xlsx]

## Sheet: Sheet1
	Extended Data Fig.2A
		steady Npm1+/+			steady Npm1+/-			DSS Npm1+/+			DSS Npm1+/-
	ILC3	1.04006	1.06191	0.905425	0.63581	0.725309	0.589134	0.74312	0.674395	0.777366	0.327977	0.315709	0.392746
	Macrophage	0.748289	0.777366	0.774677	0.491978	0.603601	0.660517	0.877619	0.830278	0.766664	0.543996	0.50581	0.573024
	Tcell	1.08048	1.04367	1.23685	0.780065	0.681444	0.735433	0.877619	0.871557	0.813191	0.629233	0.622725	0.810378
	epithelial	0.785491	0.88987	0.89296	0.612027	0.653685	0.646923	0.85362	0.681444	0.715323	0.370274	0.392746	0.40239
	Two-way ANOVA
	Tukey's multiple comparisons test	Mean Diff.	95.00% CI of diff.	Below threshold?	Summary	Adjusted P Value
	ILC3
	steady Npm1+/+ vs. steady Npm1+/-	0.3524	0.2096 to 0.4952	Yes	****	<0.0001
	steady Npm1+/+ vs. DSS Npm1+/+	0.2708	0.1280 to 0.4137	Yes	****	<0.0001
	DSS Npm1+/+ vs. DSS Npm1+/-	0.3862	0.2433 to 0.5290	Yes	****	<0.0001
	Macrophage
	steady WT vs. steady KO	0.1814	0.03860 to 0.3242	Yes	**	0.0084
	steady WT vs. DSS WT	-0.05808	-0.2009 to 0.08474	No	ns	0.691
	DSS WT vs. DSS KO	0.2839	0.1411 to 0.4267	Yes	****	<0.0001
	Tcell
	steady WT vs. steady KO	0.388	0.2452 to 0.5308	Yes	****	<0.0001
	steady WT vs. DSS WT	0.2662	0.1234 to 0.4090	Yes	****	<0.0001
	DSS WT vs. DSS KO	0.1667	0.02386 to 0.3095	Yes	*	0.0171
	epithelial
	steady WT vs. steady KO	0.2186	0.07575 to 0.3614	Yes	**	0.0013
	steady WT vs. DSS WT	0.106	-0.03684 to 0.2488	No	ns	0.2053
	DSS WT vs. DSS KO	0.3617	0.2188 to 0.5045	Yes	****	<0.0001
	Extended Data Fig.2C
		BMT1				BMT2				BMT3				BMT4
	0	100	100	100		100	100	100		100	100	100		100	100	100
	1	100.93	101.794	100.962		100.985	101.914	100.948		101.951	100.905	100.917		101.98	100.952	100
	2	101.86	101.794	101.923		101.97	101.914	101.896		100.976	101.81	100.917		100.99	101.905	101.878
	3	101.86	103.139	101.923		101.97	102.871	101.896		100.976	101.81	103.211		100.99	101.905	102.817
	4	102.791	101.794	102.885		102.956	102.871	103.791		101.951	101.357	103.211		101.98	102.857	102.817
	5	102.791	103.139	102.885		103.941	102.392	103.791		102.927	101.357	101.835		102.97	102.857	104.225
	6	100	100.897	100		101.97	101.914	102.844		99.0244	95.9276	100		100.99	101.905	102.817
	7	94.8837	91.9283	96.1538		99.0148	98.0861	100		93.1707	91.8552	96.789		98.0198	98.0952	100
	8	91.1628	86.9955	91.8269		97.0443	93.7799	100		85.8537	85.9729	92.2018		97.0297	93.8095	94.8357
	9	87.907	83.8565	90.8654		97.0443	96.1722	100		85.8537	81.9005	88.9908		96.0396	93.8095	95.7746
	10	88.8372	85.2018	90.8654		95.0739	95.2153	99.0521		84.878	82.8054	88.0734		95.0495	92.8571	95.7746
	Extended Data Fig.2D
	BMT1	BMT2	BMT3	BMT4
	5.8	6.4	5.7	7.8
	5.5	7.3	5.9	7.1
	5.6	8	6.2	7.5
	Unpaired t test	BMT1 vs BMT2	BMT1 vs BMT3	BMT2 vs BMT4	BMT3 vs BMT4
	P value	0.0274	0.1523	0.6684	0.0036
	P value summary	*	ns	ns	**
	Significantly different (P < 0.05)?	Yes	No	No	Yes
	One- or two-tailed P value?	Two-tailed	Two-tailed	Two-tailed	Two-tailed
	t, df	t=3.394, df=4	t=1.765, df=4	t=0.4616, df=4	t=6.147, df=4
	Extended Data Fig.2F
	BMT1	BMT2	BMT3	BMT4
	3	1	4	1
	2	0	3	0
	4	1	4	2
	Unpaired t test	BMT1 vs BMT2	BMT1 vs BMT3	BMT2 vs BMT4	BMT3 vs BMT4
	P value	0.0249	0.3739	0.6433	0.0161
	P value summary	*	ns	ns	*
	Significantly different (P < 0.05)?	Yes	No	No	Yes
	One- or two-tailed P value?	Two-tailed	Two-tailed	Two-tailed	Two-tailed
	t, df	t=3.500, df=4	t=1.000, df=4	t=0.5000, df=4	t=4.000, df=4
	Extended Data Fig.2G
	Steady Npm1+/+	Steady Npm1+/-	DSS Npm1+/+	DSS Npm1+/-
	1.01983	1.02693	0.360566	0.427304
	0.964821	0.988514	0.474123	0.378492
	1.0163	1.03407	0.445449	0.427304
	Unpaired t test	Steady Npm1+/+ vs Steady Npm1+/-	DSS Npm1+/+ vs Steady Npm1+/+	DSS Npm1+/+ vs DSS Npm1+/-
	P value	0.5156	0.0001	0.6994
	P value summary	ns	***	ns
	Significantly different (P < 0.05)?	No	Yes	No
	One- or two-tailed P value?	Two-tailed	Two-tailed	Two-tailed
	t, df	t=0.7123, df=4	t=14.92, df=4	t=0.4151, df=4
	Extended Data Fig.2H
	Steady Npm1+/+	Steady Npm1+/-	DSS Npm1+/+	DSS Npm1+/-
	1.00812	1.11085	0.368993	0.271057
	0.967053	1.0693	0.383332	0.319008
	1.02574	1.24114	0.322343	0.304955
	Unpaired t test	Steady Npm1+/+ vs Steady Npm1+/-	DSS Npm1+/+ vs Steady Npm1+/+	DSS Npm1+/+ vs DSS Npm1+/-
	P value	0.0622	<0.0001	0.0618
	P value summary	ns	****	ns
	Significantly different (P < 0.05)?	No	Yes	No
	One- or two-tailed P value?	Two-tailed	Two-tailed	Two-tailed
	t, df	t=2.566, df=4	t=25.36, df=4	t=2.573, df=4
	Extended Data Fig.2I
	Steady Npm1+/+	Steady Npm1+/-	DSS Npm1+/+	DSS Npm1+/-
	0.980552	1.04367	1.23257	1.01866
	0.980552	0.838956	1.11471	1.14208
	1.04006	0.865537	1.2283	1.32562
	Unpaired t test	Steady Npm1+/+ vs Steady Npm1+/-	DSS Npm1+/+ vs Steady Npm1+/+	DSS Npm1+/+ vs DSS Npm1+/-
	P value	0.2782	0.0116	0.7748
	P value summary	ns	*	ns
	Significantly different (P < 0.05)?	No	Yes	No
	One- or two-tailed P value?	Two-tailed	Two-tailed	Two-tailed
	t, df	t=1.254, df=4	t=4.412, df=4	t=0.3061, df=4
	Extended Data Fig.2J
	Steady Npm1+/+	Steady Npm1+/-	DSS Npm1+/+	DSS Npm1+/-
	0.947151	1.33947	1.80458	1.72508
	1.05093	1.25411	1.88775	1.88122
	1.00463	1.31191	1.87471	1.86176
	Unpaired t test	Steady Npm1+/+ vs Steady Npm1+/-	DSS Npm1+/+ vs Steady Npm1+/+	DSS Npm1+/+ vs DSS Npm1+/-
	P value	0.0015	<0.0001	0.5842
	P value summary	**	****	ns
	Significantly different (P < 0.05)?	Yes	Yes	No
	One- or two-tailed P value?	Two-tailed	Two-tailed	Two-tailed
	t, df	t=7.684, df=4	t=21.59, df=4	t=0.5945, df=4
	Extended Data Fig.2L
	Npm1flox/flox	Villincre/+Npm1flox/flox
	7	6.4
	7.5	7
	6.6	7.3
	7.8	6.9
	7.1	7.1
	Unpaired t test	Npm1flox/flox vs Villincre/+Npm1flox/flox
	P value	0.3398
	P value summary	ns
	Significantly different (P < 0.05)?	No
	One- or two-tailed P value?	Two-tailed
	t, df	t=1.015, df=8
