# Supplementary material for: Nucleophosmin 1 promotes mucosal immunity by supporting mitochondrial oxidative phosphorylation and ILC3 activity
Source: Nat Immunol. 2024 Aug 5;25(9):1565–79. doi: 10.1038/s41590-024-01921-x (PMC11362010; doi:10.1038/s41590-024-01921-x)
Supplement: Supplementary file 16 — Statistical source data. [file 41590_2024_1921_MOESM16_ESM.xlsx]

## Sheet: Sheet1
	Extended Data Fig.3A								Extended Data Fig.3K											Extended Data Fig.3M
	Npm1+/+	Npm1+/-		Unpaired t test	Npm1+/+ vs Npm1+/-				IgG-Npm1+/+	IgG-Npm1+/-	CD11b-Npm1+/+	CD11b-Npm1+/-		Unpaired t test	IgG-Npm1+/+ vs CD11b-Npm1+/+	IgG-Npm1+/- vs CD11b-Npm1+/-	CD11b-Npm1+/+ vs CD11b-Npm1+/-				IgG-Npm1+/+			IgG-Npm1+/-			CD11b-Npm1+/+			CD11b-Npm1+/-
	4.51	4.52		P value	0.174				7.8	6	7.8	5.5		P value	0.0636	0.2079	0.0068			1	0.333333	0	0	0	0.333333	0	0	0	0.333333	0	0.333333	0
	3.71	4.09		P value summary	ns				7.9	6.9	7.1	6		P value summary	ns	ns	**			2	0.333333	0	0	0.333333	0.333333	0.333333	0.333333	0.333333	0.666667	0.666667	0.666667	0.666667
	4.35	3.56		Significantly different (P < 0.05)?	No				7.2	6.8	6.8	6.2		Significantly different (P < 0.05)?	No	No	Yes			3	0.666667	0.333333	0.666667	0.666667	0.666667	0.666667	0.666667	0.666667	1	1	0.666667	1
	5.44	3.9		One- or two-tailed P value?	Two-tailed				7.4	6.1	7	6.1		One- or two-tailed P value?	Two-tailed	Two-tailed	Two-tailed			4	0.666667	0.666667	0.666667	1	1.33333	1.66667	1	1	1.33333	2	1.66667	1.66667
	3.67	3.4		t, df	t=1.476, df=9				7.6	6.2	6.5	6.5		t, df	t=2.151, df=8	t=1.370, df=8	t=3.622, df=8			5	1	1	1	2	2.66667	2	1.33333	1.33333	1.33333	2.33333	3	2.33333
		3.42																		6	1.66667	1.33333	1.66667	2.33333	2.66667	2.66667	1.66667	2	2	2.66667	3.33333	2.66667
																				7	2	2	1.66667	3.33333	3.33333	3	2.33333	2	2.33333	3.33333	3.33333	3.33333
	Extended Data Fig.3B								Extended Data Fig.3V											8	1.66667	1.66667	1.66667	3	3.33333	3.33333	2	2	2	3.33333	3	3.33333
	Npm1+/+	Npm1+/-		Unpaired t test	Npm1+/+ vs Npm1+/-				IgG-Npm1+/+	IgG-Npm1+/-	CD3-Npm1+/+	CD3-Npm1+/-		Unpaired t test	IgG-Npm1+/+ vs CD3-Npm1+/+	IgG-Npm1+/- vs CD3-Npm1+/-	CD3-Npm1+/+ vs CD3-Npm1+/-			9	1.33333	1.33333	1.33333	2.66667	3	2.66667	2	1.66667	2	3	3.33333	3
	4.22	4.02		P value	0.1953				7.8	6.5	7.6	6.3		P value	0.1857	0.8038	<0.0001			10	1.33333	1.33333	1.33333	2.66667	2.33333	2.66667	1.66667	1.66667	1.66667	3	2.66667	3
	3.48	3.39		P value summary	ns				7.7	6.7	7.7	6.4		P value summary	ns	ns	****
	3.54	3.46		Significantly different (P < 0.05)?	No				7.9	6.9	7.2	6.2		Significantly different (P < 0.05)?	No	No	Yes
	5.16	3.38		One- or two-tailed P value?	Two-tailed				8.2	6.5	7.8	6.5		One- or two-tailed P value?	Two-tailed	Two-tailed	Two-tailed			Extended Data Fig.3X
	3.2	3.14		t, df	t=1.399, df=9				7.3	5.2	7.2	6		t, df	t=1.448, df=8	t=0.2569, df=8	t=7.975, df=8				IgG-Npm1+/+			IgG-Npm1+/-			CD3-Npm1+/+			CD3-Npm1+/-
		3.21																		1	0	0	0	0	0.333333	0	0	0	0	0	0	0
																				2	0	0.333333	0.333333	0.666667	0.666667	0.333333	0.333333	0.333333	0.333333	0.666667	0.333333	0.666667
	Extended Data Fig.3C																			3	0.333333	0.666667	0.666667	1	1	0.666667	1	0.333333	0.666667	1.33333	1	0.666667
	Npm1+/+	Npm1+/-		Unpaired t test	Npm1+/+ vs Npm1+/-															4	0.333333	0.666667	0.666667	1	1	1.33333	1	1	1	1.66667	1.33333	1.66667
	0.15	0.17		P value	0.5781															5	1	1	0.666667	1.66667	1.66667	2.33333	1.66667	1	1.33333	2.33333	2.66667	2.66667
	0.034	0.094		P value summary	ns															6	1.33333	1.33333	1.33333	2.66667	2.33333	3	1.66667	1.66667	2	3	3.33333	2.66667
	0.067	0.033		Significantly different (P < 0.05)?	No															7	2	1.66667	1.33333	3	3.33333	3	2	2	2.33333	3.33333	3.33333	3
	0.12	0.073		One- or two-tailed P value?	Two-tailed															8	2	2	1.66667	3	3.33333	3	2	2	2	3.33333	3.66667	3.33333
	0.091	0.051		t, df	t=0.5770, df=9															9	1.33333	1.66667	1.33333	2.66667	3.33333	3	1.66667	2	2	3	3.33333	3
		0.03																		10	1.33333	1.33333	1.33333	2.66667	2.66667	2.33333	1.33333	1.33333	1.66667	3	2.66667	3
	Extended Data Fig.3D
	Npm1+/+	Npm1+/-		Unpaired t test	Npm1+/+ vs Npm1+/-
	1.77	1.54		P value	0.281
	1.29	1.5		P value summary	ns
	1.53	1.32		Significantly different (P < 0.05)?	No
	3.05	1.6		One- or two-tailed P value?	Two-tailed
	1.48	1.48		t, df	t=1.147, df=9
		1.52
	Extended Data Fig.3E
	Npm1+/+	Npm1+/-		Unpaired t test	Npm1+/+ vs Npm1+/-
	7.24	15.5		P value	<0.0001
	6.61	14.9		P value summary	****
	5.59	16.5		Significantly different (P < 0.05)?	Yes
	8.52	14.6		One- or two-tailed P value?	Two-tailed
	10.6	19.8		t, df	t=8.295, df=10
	7.26	17.2
	Extended Data Fig.3F
	Npm1+/+	Npm1+/-		Unpaired t test	Npm1+/+ vs Npm1+/-
	7.59	13.5		P value	0.0007
	7.02	11.8		P value summary	***
	7.22	13.4		Significantly different (P < 0.05)?	Yes
	8.83	10.5		One- or two-tailed P value?	Two-tailed
	10.7	17.1		t, df	t=4.871, df=10
	7.51	14.2
	Extended Data Fig.3G
	Npm1+/+	Npm1+/-		Unpaired t test	Npm1+/+ vs Npm1+/-
	0.84	4.08		P value	<0.0001
	0.86	3.9		P value summary	****
	0.69	4.26		Significantly different (P < 0.05)?	Yes
	1.17	4.51		One- or two-tailed P value?	Two-tailed
	1.88	3.78		t, df	t=13.53, df=10
	1.33	3.75
	Extended Data Fig.3H
	Npm1+/+	Npm1+/-		Unpaired t test	Npm1+/+ vs Npm1+/-
	2.76	8.14		P value	0.0001
	2.65	8.33		P value summary	***
	3.42	8.04		Significantly different (P < 0.05)?	Yes
	3.23	8.06		One- or two-tailed P value?	Two-tailed
	5.54	12.9		t, df	t=6.023, df=10
	4.33	11.1
	Extended Data Fig.3N
	Npm1+/+	Npm1+/-		Unpaired t test	Npm1+/+ vs Npm1+/-
	7.14	6.08		P value	0.7062
	8.76	5.25		P value summary	ns
	5.89	4.82		Significantly different (P < 0.05)?	No
	3.4	6.03		One- or two-tailed P value?	Two-tailed
	5.58	4.16		t, df	t=0.3892, df=9
		8.2
	Extended Data Fig.3O
	Npm1+/+	Npm1+/-		Unpaired t test	Npm1+/+ vs Npm1+/-
	5.39	3.64		P value	0.1968
	5.78	4.08		P value summary	ns
	6.14	4.55		Significantly different (P < 0.05)?	No
	3.98	4.54		One- or two-tailed P value?	Two-tailed
	4.29	4.07		t, df	t=1.394, df=9
		5.68
	Extended Data Fig.3P
	Npm1+/+	Npm1+/-		Unpaired t test	Npm1+/+ vs Npm1+/-
	2.82	1.9		P value	0.2953
	2.98	2.15		P value summary	ns
	2.61	2.04		Significantly different (P < 0.05)?	No
	1.77	2.25		One- or two-tailed P value?	Two-tailed
	1.66	2.02		t, df	t=1.111, df=9
		2.16
	Extended Data Fig.3Q
	Npm1+/+	Npm1+/-		Unpaired t test	Npm1+/+ vs Npm1+/-
	4.55	4.85		P value	0.1756
	1.46	2.92		P value summary	ns
	2.41	2.22		Significantly different (P < 0.05)?	No
	1.7	5.54		One- or two-tailed P value?	Two-tailed
	1.53	2.63		t, df	t=1.486, df=8
	Extended Data Fig.3R
	Npm1+/+	Npm1+/-		Unpaired t test	Npm1+/+ vs Npm1+/-
	8.92	9.89		P value	0.4857
	8.42	9.82		P value summary	ns
	11.3	8.39		Significantly different (P < 0.05)?	No
	9.14	9.65		One- or two-tailed P value?	Two-tailed
	8.25	10.7		t, df	t=0.7308, df=8
	Extended Data Fig.3S
	Npm1+/+	Npm1+/-		Unpaired t test	Npm1+/+ vs Npm1+/-
	2.92	3.25		P value	0.0982
	3	2.94		P value summary	ns
	2.93	3.32		Significantly different (P < 0.05)?	No
	3.44	3.91		One- or two-tailed P value?	Two-tailed
	2.44	3.4		t, df	t=1.871, df=8
