# Supplementary material for: Nucleophosmin 1 promotes mucosal immunity by supporting mitochondrial oxidative phosphorylation and ILC3 activity
Source: Nat Immunol. 2024 Aug 5;25(9):1565–79. doi: 10.1038/s41590-024-01921-x (PMC11362010; doi:10.1038/s41590-024-01921-x)
Supplement: Supplementary file 17 — Statistical source data. [file 41590_2024_1921_MOESM17_ESM.xlsx]

## Sheet: Sheet1
	Extended Data Fig.4A								Extended Data Fig.4I
	Npm1+/+	Npm1+/-		Unpaired t test	Npm1+/+ vs Npm1+/-					Npm1+/+						Npm1+/-
	3.26	2.98		P value	0.0242				NCR+	5.34	1.89	2.96	2.73	2.48		1.62	2.39	1.33	1.73	3.43	2.02
	3.12	2.92		P value summary	*				CCR6+	70.6	80.3	76.6	82.2	77.9		83.1	81.2	81.1	81.2	76	72.5
	3.04	2.73		Significantly different (P < 0.05)?	Yes
	3.13	3.01		One- or two-tailed P value?	Two-tailed				Two-way ANOVA
	3.48			t, df	t=2.864, df=7				Šídák's multiple comparisons test	Predicted (LS) mean diff.	95.00% CI of diff.	Below threshold?	Summary	Adjusted P Value
									Npm1+/+ vs Npm1+/-
	Extended Data Fig.4B								NCR+	0.9933	-3.549 to 5.536	No	ns	0.8403
	Npm1+/+	Npm1+/-		Unpaired t test	Npm1+/+ vs Npm1+/-				CCR6+	-1.663	-6.206 to 2.879	No	ns	0.6201
	61.4	56.7		P value	0.0341
	55.2	50.6		P value summary	*				Extended Data Fig.4J
	61.1	37.7		Significantly different (P < 0.05)?	Yes					Npm1+/+						Npm1+/-
	53.7	47.6		One- or two-tailed P value?	Two-tailed				NCR+	21.4	28	22.2	25.6	15.8	26.6	21	23.9	17.1	22.8	30.1	27.8
	61.9			t, df	t=2.626, df=7				CCR6+	48.6	36.7	48.1	44.7	59.3	44.5	48	45.5	50.4	49.3	43.3	38.3
	Extended Data Fig.4C								Two-way ANOVA
	Npm1+/+	Npm1+/-		Unpaired t test	Npm1+/+ vs Npm1+/-				Šídák's multiple comparisons test	Predicted (LS) mean diff.	95.00% CI of diff.	Below threshold?	Summary	Adjusted P Value
	8.364	5.94		P value	0.0257				Npm1+/+ vs Npm1+/-
	8.645	5.336		P value summary	*				NCR+	-0.5167	-8.047 to 7.013	No	ns	0.9831
	5.922	5.4		Significantly different (P < 0.05)?	Yes				CCR6+	1.183	-6.347 to 8.713	No	ns	0.9148
	6.952	6.608		One- or two-tailed P value?	Two-tailed
	8.352			t, df	t=2.822, df=7
	Extended Data Fig.4D								Extended Data Fig.4R
	Npm1+/+	Npm1+/-		Unpaired t test	Npm1+/+ vs Npm1+/-					Npm1+/+					Npm1+/-
	5.166	3.366		P value	0.0075				1	100	100	100	100	100	100	100	100	100	100
	4.732	2.726		P value summary	**				2	100.431	100.426	100.83	98.7288	99.1935	99.1228	98.6301	99.1597	100	100.429
	3.654	2.016		Significantly different (P < 0.05)?	Yes				3	100.431	99.1489	100.415	99.5763	99.1935	99.1228	98.6301	98.3193	99.5833	99.5708
	3.784	3.127		One- or two-tailed P value?	Two-tailed				4	101.293	100	100.83	98.7288	100	98.2456	99.0868	98.7395	99.1667	99.5708
	5.184			t, df	t=3.714, df=7				5	100.862	100.426	99.1701	99.1525	98.7903	97.807	97.2603	96.2185	98.3333	96.9957
									6	95.6897	98.2979	99.1701	98.7288	97.9839	94.7368	95.8904	90.7563	94.1667	93.9914
	Extended Data Fig.4E								7	93.1034	94.0426	95.0207	96.6102	95.1613	91.2281	94.9772	88.2353	91.25	92.7039
	Npm1+/+	Npm1+/-		Unpaired t test	Npm1+/+ vs Npm1+/-				8	90.0862	91.4894	91.7012	92.7966	89.1129	88.5965	91.7808	84.4538	87.0833	89.6996
	3.91	4.91		P value	0.1455				9	88.7931	91.4894	89.6266	91.1017	87.0968	87.2807	87.6712	83.6134	85.4167	86.6953
	3.4	3.54		P value summary	ns				10	89.6552	90.2128	90.4564	91.5254	84.2742	85.9649	87.2146	83.1933	85.8333	85.4077
	3.73	1.95		Significantly different (P < 0.05)?	No
	3.91	2.49		One- or two-tailed P value?	Two-tailed
	3.4	2.4		t, df	t=1.579, df=10				Extended Data Fig.4S
	3.73	2.49								Npm1+/+					Npm1+/-
									1	0	0	0	0	0	0	0	0	0	0
	Extended Data Fig.4F								2	0	0.333333	0	0	0	0	0	0	0	0
	Npm1+/+	Npm1+/-		Unpaired t test	Npm1+/+ vs Npm1+/-				3	0.333333	0.333333	0.666667	0.333333	0.333333	0.333333	0.333333	0.666667	0.333333	0.333333
	61.05	73		P value	0.4149				4	0.333333	0.666667	0.666667	0.333333	0.666667	1	1	1.33333	1	1.33333
	67.52	49.97		P value summary	ns				5	1	1	0.666667	0.666667	0.666667	1	1.66667	2	1.66667	1.33333
	60.93	69.71		Significantly different (P < 0.05)?	No				6	1.33333	1.66667	1.66667	1.66667	2	1.66667	2	2	2.33333	2.66667
	44.49	51.6		One- or two-tailed P value?	Two-tailed				7	2	2	2.66667	2	2	2.66667	2.66667	3	3	3.33333
	34.81	47.19		t, df	t=0.8505, df=10				8	3	2.66667	3	2.33333	2.66667	3.33333	3.33333	3.33333	3.33333	3.66667
	63.65	80.8							9	2.66667	2.66667	3.33333	2.66667	2.66667	3.33333	3.33333	3.66667	3.66667	3
									10	1.66667	2	2.66667	1.66667	2	3	3.33333	3	2.66667	2.66667
	Extended Data Fig.4G
	Npm1+/+	Npm1+/-		Unpaired t test	Npm1+/+ vs Npm1+/-
	6.156	6.696		P value	0.4238
	7.865	6.785		P value summary	ns
	8.646	6.262		Significantly different (P < 0.05)?	No
	6.292	5.084		One- or two-tailed P value?	Two-tailed
	7.77	7.191		t, df	t=0.8379, df=9
	5.12
	Extended Data Fig.4H
	Npm1+/+	Npm1+/-		Unpaired t test	Npm1+/+ vs Npm1+/-
	1.296	1.86		P value	0.7762
	1.716	1.725		P value summary	ns
	2.096	1.515		Significantly different (P < 0.05)?	No
	1.331	1.066		One- or two-tailed P value?	Two-tailed
	1.443	1.692		t, df	t=0.2930, df=9
	1.2032
	Extended Data Fig.4K
	Npm1+/+	Npm1+/-		Unpaired t test	Npm1+/+ vs Npm1+/-
	526	314		P value	<0.0001
	651	421		P value summary	****
	706	362		Significantly different (P < 0.05)?	Yes
	538	369		One- or two-tailed P value?	Two-tailed
	636	300		t, df	t=7.571, df=10
	595	284
	Extended Data Fig.4L
	Npm1+/+	Npm1+/-		Unpaired t test	Npm1+/+ vs Npm1+/-
	526.5	317.056		P value	<0.0001
	651.24	427.316		P value summary	****
	709.878	366.935		Significantly different (P < 0.05)?	Yes
	540.889	372.714		One- or two-tailed P value?	Two-tailed
	638.553	306.12		t, df	t=7.443, df=10
	597.333	289.571
	Extended Data Fig.4M
	Npm1+/+	Npm1+/-		Unpaired t test	Npm1+/+ vs Npm1+/-
	6.50209	4.59671		P value	0.0003
	6.77729	6.07097		P value summary	***
	6.69915	5.46392		Significantly different (P < 0.05)?	Yes
	6.71325	5.58235		One- or two-tailed P value?	Two-tailed
	6.8002	4.28018		t, df	t=5.500, df=10
	6.60817	5.02663
	Extended Data Fig.4U
	Npm1+/+	Npm1+/-		Unpaired t test	Npm1+/+ vs Npm1+/-
	7.7	6.4		P value	0.0007
	7.8	6.6		P value summary	***
	8.5	6.7		Significantly different (P < 0.05)?	Yes
	8.4	7.2		One- or two-tailed P value?	Two-tailed
	7.5	6.6		t, df	t=5.343, df=8
