# Supplementary material for: Nucleophosmin 1 promotes mucosal immunity by supporting mitochondrial oxidative phosphorylation and ILC3 activity
Source: Nat Immunol. 2024 Aug 5;25(9):1565–79. doi: 10.1038/s41590-024-01921-x (PMC11362010; doi:10.1038/s41590-024-01921-x)
Supplement: Supplementary file 18 — Statistical source data. [file 41590_2024_1921_MOESM18_ESM.xlsx]

## Sheet: Sheet1
	Extended Data Fig.5C					Extended Data Fig.5R
	Npm1flox/flox	Rorccre/+NPM1flox/flox					Npm1flox/flox					Rorccre/+NPM1flox/flox
	6	10				annexinV+/ L/D-	2.74	2.94	5.6	5.6	4	4.03	4.8	4.92	3.77	3.97
	6	6				annexinV-/ L/D+	1.59	3.4	3.79	2.16	3.02	4.5	3.99	2.54	2.99	2.46
	8	6				annexinV+/ L/D+	4.33	4.68	6.14	4.58	3.58	6	6.03	5.61	3.15	3.34
	9	7
	7	7				Two-way ANOVA
						Šídák's multiple comparisons test	Mean Diff.	95.00% CI of diff.	Below threshold?	Summary	Adjusted P Value
	Unpaired t test	Npm1flox/flox vs Rorccre/+NPM1flox/flox				Npm1flox/flox vs Rorccre/+NPM1flox/flox
	P value	>0.9999				annexinV+/ L/D-	-0.122	-1.852 to 1.608	No	ns	0.9971
	P value summary	ns				annexinV-/ L/D+	-0.504	-2.234 to 1.226	No	ns	0.8442
	Significantly different (P < 0.05)?	No				annexinV+/ L/D+	-0.164	-1.894 to 1.566	No	ns	0.9931
	One- or two-tailed P value?	Two-tailed
	t, df	t=0.000, df=8				Extended Data Fig.5S
							Npm1flox/flox					RorccreNPM1flox
	Extended Data Fig.5D					annexinV+/ L/D-	2.59	2.81	3.8	5.16	3.84	6.29	4.17	9.61	7.55	8.95
	Npm1flox/flox	Rorccre/+NPM1flox/flox				annexinV-/ L/D+	7.53	6.85	6.58	5.27	4.08	7.09	7.61	2.81	7.43	4.48
	3.56	4.65				annexinV+/ L/D+	1.11	1.24	3.54	3.7	2.76	4	5.28	4.21	4.36	5.09
	5.29	4.23
	3.62	2.98				Two-way ANOVA
	2.77	3.47				Šídák's multiple comparisons test	Mean Diff.	95.00% CI of diff.	Below threshold?	Summary	Adjusted P Value
	2.29	2.52				Npm1flox/flox vs Rorccre/+NPM1flox/flox
						annexinV+/ L/D-	-3.674	-6.160 to -1.188	Yes	**	0.0027
	Unpaired t test	Npm1flox/flox vs Rorccre/+NPM1flox/flox				annexinV-/ L/D+	0.178	-2.308 to 2.664	No	ns	0.997
	P value	0.9232				annexinV+/ L/D+	-2.118	-4.604 to 0.3682	No	ns	0.112
	P value summary	ns
	Significantly different (P < 0.05)?	No				Extended Data Fig.5T
	One- or two-tailed P value?	Two-tailed					Npm1flox/flox						Rorccre/+NPM1flox/flox
	t, df	t=0.09946, df=8				NCR+	1.32	0.93	1.74	0	0.35		1.31	2.36	1.82	2.42	6.43
						CCR6+	78.2	81	74	90.8	84.6		78.7	68.8	76.9	67.6	55.9
	Extended Data Fig.5E
	Npm1flox/flox	Rorccre/+NPM1flox/flox				Two-way ANOVA
	14.5	20.5				Šídák's multiple comparisons test	Mean Diff.	95.00% CI of diff.	Below threshold?	Summary	Adjusted P Value
	26.7	37				Npm1flox/flox vs Rorccre/+NPM1flox/flox
	32.9	28.7				NCR+	-2	-10.81 to 6.810	No	ns	0.8263
	18.8	28.6				CCR6+	12.14	3.330 to 20.95	Yes	**	0.0073
	18.9	22.3
						Extended Data Fig.5U
	Unpaired t test	Npm1flox/flox vs Rorccre/+NPM1flox/flox					Npm1flox/flox						Rorccre/+NPM1flox/flox
	P value	0.2822				NCR+	22.4	22.7	20.4	11.4	15.2		6.3	20.4	11.9	15.6	11.1
	P value summary	ns				CCR6+	29.9	35.2	41	51.4	51.3		61.6	45.4	60.9	50	59.3
	Significantly different (P < 0.05)?	No
	One- or two-tailed P value?	Two-tailed				Two-way ANOVA
	t, df	t=1.153, df=8				Šídák's multiple comparisons test	Mean Diff.	95.00% CI of diff.	Below threshold?	Summary	Adjusted P Value
						Npm1flox/flox vs Rorccre/+NPM1flox/flox
	Extended Data Fig.5F					NCR+	5.36	-5.603 to 16.32	No	ns	0.4305
	Npm1flox/flox	Rorccre/+NPM1flox/flox				CCR6+	-13.68	-24.64 to -2.717	Yes	*	0.0144
	4.628	5.922
	7.42	5.928
	6.426	4.9
	6.851	7.41
	4.512	6.363
	Unpaired t test	Npm1flox/flox vs Rorccre/+NPM1flox/flox
	P value	0.8531
	P value summary	ns
	Significantly different (P < 0.05)?	No
	One- or two-tailed P value?	Two-tailed
	t, df	t=0.1912, df=8
	Extended Data Fig.5G
	Npm1flox/flox	Rorccre/+NPM1flox/flox
	0.6675	1.722
	1.961	1.71
	1.326	1.078
	2.542	2.451
	1.312	1.197
	Unpaired t test	Npm1flox/flox vs Rorccre/+NPM1flox/flox
	P value	0.866
	P value summary	ns
	Significantly different (P < 0.05)?	No
	One- or two-tailed P value?	Two-tailed
	t, df	t=0.1742, df=8
	Extended Data Fig.5J
	Npm1flox/+	Rorccre/+NPM1flox/+
	8	9
	7	9
	9	8
	6	7
	8	7
	Unpaired t test	Npm1flox/+ vs Rorccre/+NPM1flox/+
	P value	0.5716
	P value summary	ns
	Significantly different (P < 0.05)?	No
	One- or two-tailed P value?	Two-tailed
	t, df	t=0.5898, df=8
	Extended Data Fig.5L
	Npm1flox/+	Rorccre/+NPM1flox/+
	7.5	7.2
	8.2	7
	7.8	6.2
	7.7	6.5
	8.2	7.6
	Unpaired t test	Npm1flox/+ vs Rorccre/+NPM1flox/+
	P value	0.0089
	P value summary	**
	Significantly different (P < 0.05)?	Yes
	One- or two-tailed P value?	Two-tailed
	t, df	t=3.435, df=8
	Extended Data Fig.5N
	Npm1flox/+	Rorccre/+NPM1flox/+
	3.24	1.9
	2.77	2.08
	2.37	1.94
	3.55	2.61
	Unpaired t test	Npm1flox/+ vs Rorccre/+NPM1flox/+
	P value	0.0325
	P value summary	*
	Significantly different (P < 0.05)?	Yes
	One- or two-tailed P value?	Two-tailed
	t, df	t=2.769, df=6
	Extended Data Fig.5O
	Npm1flox/+	Rorccre/+NPM1flox/+
	36.8	24.2
	49.5	24
	43.2	21.1
	37	23
	Unpaired t test	Npm1flox/+ vs Rorccre/+NPM1flox/+
	P value	0.001
	P value summary	***
	Significantly different (P < 0.05)?	Yes
	One- or two-tailed P value?	Two-tailed
	t, df	t=5.987, df=6
	Extended Data Fig.5P
	Npm1flox/+	Rorccre/+NPM1flox/+
	7.008	5.28
	6.075	5.395
	6.272	5.49
	7.906	5.763
	Unpaired t test	Npm1flox/+ vs Rorccre/+NPM1flox/+
	P value	0.0207
	P value summary	*
	Significantly different (P < 0.05)?	Yes
	One- or two-tailed P value?	Two-tailed
	t, df	t=3.116, df=6
	Extended Data Fig.5Q
	Npm1flox/+	Rorccre/+NPM1flox/+
	3.264	1.76
	3.321	1.56
	2.944	1.281
	3.127	1.683
	Unpaired t test	Npm1flox/+ vs Rorccre/+NPM1flox/+
	P value	<0.0001
	P value summary	****
	Significantly different (P < 0.05)?	Yes
	One- or two-tailed P value?	Two-tailed
	t, df	t=11.85, df=6
	Extended Data Fig.5V
	Npm1flox/flox	Rorccre/+NPM1flox/flox
	3.68	2.54
	2.96	2.43
	4.71	4.06
	5.15	3.14
		5.92
	Unpaired t test	Npm1flox/flox vs Rorccre/+NPM1flox/flox
	P value	0.5697
	P value summary	ns
	Significantly different (P < 0.05)?	No
	One- or two-tailed P value?	Two-tailed
	t, df	t=0.5963, df=7
	Extended Data Fig.5W
	Npm1flox/flox	Rorccre/+NPM1flox/flox
	4.68	6.17
	3.53	3.28
	2.72	0
	1.49	1.4
		5.08
	Unpaired t test	Npm1flox/flox vs Rorccre/+NPM1flox/flox
	P value	0.956
	P value summary	ns
	Significantly different (P < 0.05)?	No
	One- or two-tailed P value?	Two-tailed
	t, df	t=0.05714, df=7
	Extended Data Fig.5X
	Npm1flox/flox	Rorccre/+NPM1flox/flox
	4.27	6.21
	8.26	6.29
	1.67	2.19
	1.44	3.94
	2.15	1.61
	Unpaired t test	Npm1flox/flox vs Rorccre/+NPM1flox/flox
	P value	0.7684
	P value summary	ns
	Significantly different (P < 0.05)?	No
	One- or two-tailed P value?	Two-tailed
	t, df	t=0.3046, df=8
	Extended Data Fig.5Y
	Npm1flox/flox	Rorccre/+NPM1flox/flox
	13	12.4
	9.05	15.4
	11.6	8.43
	9.04	4.55
	13.9	9.05
	Unpaired t test	Npm1flox/flox vs Rorccre/+NPM1flox/flox
	P value	0.537
	P value summary	ns
	Significantly different (P < 0.05)?	No
	One- or two-tailed P value?	Two-tailed
	t, df	t=0.6449, df=8
