# Supplementary material for: Nucleophosmin 1 promotes mucosal immunity by supporting mitochondrial oxidative phosphorylation and ILC3 activity
Source: Nat Immunol. 2024 Aug 5;25(9):1565–79. doi: 10.1038/s41590-024-01921-x (PMC11362010; doi:10.1038/s41590-024-01921-x)
Supplement: Supplementary file 19 — Statistical source data. [file 41590_2024_1921_MOESM19_ESM.xlsx]

## Sheet: Sheet1
	Extended Data Fig.6A			Extended Data Fig.6E			Extended Data Fig.6I			Extended Data Fig.6L			Extended Data Fig.6P
	Npm1flox/flox	Rorccre/+NPM1flox/flox		Npm1flox/flox	Rorccre/+NPM1flox/flox		Npm1flox/flox	Rorccre/+NPM1flox/flox		Npm1flox/flox	Rorccre/+NPM1flox/flox		IgG-Npm1flox/flox	IgG-Rorccre/+NPM1flox/flox	CD3-Npm1flox/flox	CD3-Rorccre/+NPM1flox/flox		Unpaired t test	IgG-Npm1flox/flox vs CD3-Npm1flox/flox	IgG-Rorccre/+NPM1flox/flox vs CD3-Rorccre/+NPM1flox/flox	CD3-Npm1flox/flox vs CD3-Rorccre/+NPM1flox/flox
	3.65	3.61		10.4	18.1		2.97	3.9		4.27	2.41		8.2	7.5	7.5	6.8		P value	0.1777	0.1502	0.0002
	2.47	3.78		6.71	14		3.03	3.75		5.18	6.04		8.3	7.3	8	6.9		P value summary	ns	ns	***
	4.38	2.34		7.09	14		2.55	2.38		7.19	4.02		8.5	7.2	7.7	7.2		Significantly different (P < 0.05)?	No	No	Yes
	2.58	2.9		8.24	11.5		1.46	1.4		1.32	2.7		7.6	6.9	7.8	7		One- or two-tailed P value?	Two-tailed	Two-tailed	Two-tailed
	2.92	3.37		7.46	11.6		1.82	3.71		4.53	6.77		7.6	7.2	7.7	7.2		t, df	t=1.478, df=8	t=1.591, df=8	t=6.315, df=8
	Unpaired t test	Npm1flox/flox vs Rorccre/+NPM1flox/flox		Unpaired t test	Npm1flox/flox vs Rorccre/+NPM1flox/flox		Unpaired t test	Npm1flox/flox vs Rorccre/+NPM1flox/flox		Unpaired t test	Npm1flox/flox vs Rorccre/+NPM1flox/flox
	P value	>0.9999		P value	0.0026		P value	0.2883		P value	0.934
	P value summary	ns		P value summary	**		P value summary	ns		P value summary	ns
	Significantly different (P < 0.05)?	No		Significantly different (P < 0.05)?	Yes		Significantly different (P < 0.05)?	No		Significantly different (P < 0.05)?	No
	One- or two-tailed P value?	Two-tailed		One- or two-tailed P value?	Two-tailed		One- or two-tailed P value?	Two-tailed		One- or two-tailed P value?	Two-tailed
	t, df	t=0.000, df=8		t, df	t=4.291, df=8		t, df	t=1.137, df=8		t, df	t=0.08542, df=8
	Extended Data Fig.6B			Extended Data Fig.6F			Extended Data Fig.6J			Extended Data Fig.6M
	Npm1flox/flox	Rorccre/+NPM1flox/flox		Npm1flox/flox	Rorccre/+NPM1flox/flox		Npm1flox/flox	Rorccre/+NPM1flox/flox		Npm1flox/flox	Rorccre/+NPM1flox/flox
	2.03	1.71		4.19	9.39		5.05	4.57		4.26	3.51
	1.09	2.41		3.95	13.9		4.44	4.43		3.63	4.32
	2.05	1.13		6.16	9.14		4.49	4.24		4.82	5.93
	0.97	1.17		5.26	8.08		5.44	4.53		3.71	3.24
	1.29	1.9		4.61	8.35		5.05	4.28		5.77	4.36
	Unpaired t test	Npm1flox/flox vs Rorccre/+NPM1flox/flox		Unpaired t test	Npm1flox/flox vs Rorccre/+NPM1flox/flox		Unpaired t test	Npm1flox/flox vs Rorccre/+NPM1flox/flox		Unpaired t test	Npm1flox/flox vs Rorccre/+NPM1flox/flox
	P value	0.6076		P value	0.0024		P value	0.0421		P value	0.7937
	P value summary	ns		P value summary	**		P value summary	*		P value summary	ns
	Significantly different (P < 0.05)?	No		Significantly different (P < 0.05)?	Yes		Significantly different (P < 0.05)?	Yes		Significantly different (P < 0.05)?	No
	One- or two-tailed P value?	Two-tailed		One- or two-tailed P value?	Two-tailed		One- or two-tailed P value?	Two-tailed		One- or two-tailed P value?	Two-tailed
	t, df	t=0.5344, df=8		t, df	t=4.360, df=8		t, df	t=2.416, df=8		t, df	t=0.2704, df=8
	Extended Data Fig.6C			Extended Data Fig.6G			Extended Data Fig.6K			Extended Data Fig.6N
	Npm1flox/flox	Rorccre/+NPM1flox/flox		Npm1flox/flox	Rorccre/+NPM1flox/flox		Npm1flox/flox	Rorccre/+NPM1flox/flox		Npm1flox/flox	Rorccre/+NPM1flox/flox
	1.02	1.59		8.87	15.5		3.26	2.92		5.52	4.11
	1.55	1.15		5.64	11.2		3.09	2.33		3.12	3.94
	1.89	0.54		6.06	10.1		2.74	2.67		4.72	5.45
	0.76	1.87		7.21	9.98		2.74	3.1		3.96	7.84
	0.93	1.29		5.85	12		3.52	2.39		3.59	7.71
	Unpaired t test	Npm1flox/flox vs Rorccre/+NPM1flox/flox		Unpaired t test	Npm1flox/flox vs Rorccre/+NPM1flox/flox		Unpaired t test	Npm1flox/flox vs Rorccre/+NPM1flox/flox		Unpaired t test	Npm1flox/flox vs Rorccre/+NPM1flox/flox
	P value	0.8555		P value	0.0027		P value	0.1044		P value	0.1232
	P value summary	ns		P value summary	**		P value summary	ns		P value summary	ns
	Significantly different (P < 0.05)?	No		Significantly different (P < 0.05)?	Yes		Significantly different (P < 0.05)?	No		Significantly different (P < 0.05)?	No
	One- or two-tailed P value?	Two-tailed		One- or two-tailed P value?	Two-tailed		One- or two-tailed P value?	Two-tailed		One- or two-tailed P value?	Two-tailed
	t, df	t=0.1881, df=8		t, df	t=4.289, df=8		t, df	t=1.832, df=8		t, df	t=1.723, df=8
	Extended Data Fig.6D			Extended Data Fig.6H			Extended Data Fig.6S			Extended Data Fig.6T
	Npm1flox/flox	Rorccre/+NPM1flox/flox		Npm1flox/flox	Rorccre/+NPM1flox/flox		Npm1flox/flox	Rorccre/+NPM1flox/flox		Npm1flox/flox	Rorccre/+NPM1flox/flox
	0.15	0.23		0.33	0.62		2	7		1	3
	0.13	0.22		0.11	0.62		1	9		2	3
	0.31	0.11		0.25	0.33		3	6		1	3
	0.093	0.16		0.27	0.19		3	5		0	2
	0.12	0.16		0.099	0.92
							Unpaired t test	Npm1flox/flox vs Rorccre/+NPM1flox/flox		Unpaired t test	Npm1flox/flox vs Rorccre/+NPM1flox/flox
	Unpaired t test	Npm1flox/flox vs Rorccre/+NPM1flox/flox		Unpaired t test	Npm1flox/flox vs Rorccre/+NPM1flox/flox		P value	0.0037		P value	0.0106
	P value	0.7373		P value	0.0433		P value summary	**		P value summary	*
	P value summary	ns		P value summary	*		Significantly different (P < 0.05)?	Yes		Significantly different (P < 0.05)?	Yes
	Significantly different (P < 0.05)?	No		Significantly different (P < 0.05)?	Yes		One- or two-tailed P value?	Two-tailed		One- or two-tailed P value?	Two-tailed
	One- or two-tailed P value?	Two-tailed		One- or two-tailed P value?	Two-tailed		t, df	t=4.597, df=6		t, df	t=3.656, df=6
	t, df	t=0.3474, df=8		t, df	t=2.398, df=8
