# Supplementary material for: Nucleophosmin 1 promotes mucosal immunity by supporting mitochondrial oxidative phosphorylation and ILC3 activity
Source: Nat Immunol. 2024 Aug 5;25(9):1565–79. doi: 10.1038/s41590-024-01921-x (PMC11362010; doi:10.1038/s41590-024-01921-x)
Supplement: Supplementary file 20 — Statistical source data. [file 41590_2024_1921_MOESM20_ESM.xlsx]

## Sheet: Sheet1
	Extended Data Fig.7A
		steady Npm1+/+			steady Npm1+/-			DSS Npm1+/+			DSS Npm1+/-
	mt-Co1	0.964821	0.985094	1.05214	0.988514	1.02693	1.02337	2.08252	3.10229	2.55502	2.59068	2.02558	3.08086
	mt-Co2	0.949342	1.04247	1.01045	0.99654	1.04608	1.01396	1.83401	2.43682	2.59368	2.67586	1.68179	2.85799
	mt-Co3	0.946058	1.02456	1.03168	1.00347	1.07923	0.993092	2.28945	2.49666	2.47084	3.04196	2.25793	3.22657
	mt-Nd1	0.95705	1.02574	1.01866	1.00116	1.05824	1.01513	2.63293	3.13109	2.97248	3.93583	2.15348	2.64207
	mt-Nd2	0.968171	1.01983	1.01279	0.998845	1.12376	1.05946	2.43401	2.63597	2.44246	3.08086	1.51397	2.55502
	mt-Atp6	0.97942	1.01396	1.00696	1.00696	1.07923	1.03168	2.27363	2.9897	2.55797	2.64818	1.72309	2.5403
	mt-Atp8	0.974905	1.03049	0.99539	0.974905	1.03049	0.991946	2.31071	3.45416	2.71008	2.98625	1.4323	2.50244
	Two-way ANOVA
	Tukey's multiple comparisons test	Mean Diff.	95.00% CI of diff.	Below threshold?	Summary	Adjusted P Value
	mt-Co1
	Npm1+/+ Steady vs. Npm1+/+ DSS	-1.579	-2.428 to -0.7305	Yes	****	<0.0001
	Npm1+/+ DSS vs. Npm1+/- DSS	0.01424	-0.8345 to 0.8630	No	ns	>0.9999
	mt-Co2
	Npm1+/+ Steady vs. Npm1+/+ DSS	-1.287	-2.136 to -0.4387	Yes	***	0.001
	Npm1+/+ DSS vs. Npm1+/- DSS	-0.117	-0.9658 to 0.7317	No	ns	0.9832
	mt-Co3
	Npm1+/+ Steady vs. Npm1+/+ DSS	-1.418	-2.267 to -0.5695	Yes	***	0.0003
	Npm1+/+ DSS vs. Npm1+/- DSS	-0.4232	-1.272 to 0.4256	No	ns	0.5542
	mt-Nd1
	Npm1+/+ Steady vs. Npm1+/+ DSS	-1.912	-2.760 to -1.063	Yes	****	<0.0001
	Npm1+/+ DSS vs. Npm1+/- DSS	0.00171	-0.8470 to 0.8505	No	ns	>0.9999
	mt-Nd2
	Npm1+/+ Steady vs. Npm1+/+ DSS	-1.504	-2.353 to -0.6551	Yes	***	0.0001
	Npm1+/+ DSS vs. Npm1+/- DSS	0.1209	-0.7279 to 0.9696	No	ns	0.9815
	mt-Atp6
	Npm1+/+ Steady vs. Npm1+/+ DSS	-1.607	-2.456 to -0.7582	Yes	****	<0.0001
	Npm1+/+ DSS vs. Npm1+/- DSS	0.3032	-0.5455 to 1.152	No	ns	0.7802
	mt-Atp8
	Npm1+/+ Steady vs. Npm1+/+ DSS	-1.825	-2.673 to -0.9760	Yes	****	<0.0001
	Npm1+/+ DSS vs. Npm1+/- DSS	0.518	-0.3308 to 1.367	No	ns	0.3781
	Extended Data Fig.7B
		Npm1+/+ Steady			Npm1+/- Steady			Npm1+/+ DSS			Npm1+/- DSS
	mt-Co1	0.942785	1.02811	1.03168	0.823591	1.00696	0.739694	1.71119	3.27161	1.98618	1.73508	2.67586	2.73208
	mt-Co2	0.919125	0.935191	1.16339	0.903335	1.06683	1.02693	1.55114	2.69136	1.85746	2.02558	2.1116	2.01159
	mt-Co3	1.03049	0.944965	1.02693	0.922316	1.06683	1.17555	1.46747	2.32678	2.01159	2.88452	2.64512	3.30198
	mt-Nd1	0.897095	1.15136	0.968171	1.07425	0.954842	1.10829	3.00702	3.94038	2.75745	3.09156	2.52859	3.66378
	mt-Nd2	1.04247	0.933033	1.02811	0.942785	1.01748	1.16473	2.07053	4.15544	2.09217	2.14355	2.61172	2.73208
	mt-Atp6	0.942785	0.936272	1.13288	0.907519	0.855595	1.05702	1.72907	3.23777	2.15846	1.44894	1.78386	1.71119
	mt-Atp8	1.03526	0.885768	1.09051	1.10191	0.929805	0.946058	3.20428	4.08405	2.88786	1.40932	1.8025	1.3566
	Two-way ANOVA
	Tukey's multiple comparisons test	Mean Diff.	95.00% CI of diff.	Below threshold?	Summary	Adjusted P Value
	mt-Co1
	Npm1+/+ Steady vs. Npm1+/+ DSS	-1.322	-2.247 to -0.3969	Yes	**	0.0021
	Npm1+/+ DSS vs. Npm1+/- DSS	-0.05801	-0.9832 to 0.8672	No	ns	0.9984
	mt-Co2
	Npm1+/+ Steady vs. Npm1+/+ DSS	-1.027	-1.953 to -0.1022	Yes	*	0.0239
	Npm1+/+ DSS vs. Npm1+/- DSS	-0.01626	-0.9415 to 0.9090	No	ns	>0.9999
	mt-Co3
	Npm1+/+ Steady vs. Npm1+/+ DSS	-0.9345	-1.860 to -0.009262	Yes	*	0.0469
	Npm1+/+ DSS vs. Npm1+/- DSS	-1.009	-1.934 to -0.08338	Yes	*	0.0275
	mt-Nd1
	Npm1+/+ Steady vs. Npm1+/+ DSS	-2.229	-3.155 to -1.304	Yes	****	<0.0001
	Npm1+/+ DSS vs. Npm1+/- DSS	0.1403	-0.7849 to 1.066	No	ns	0.9779
	mt-Nd2
	Npm1+/+ Steady vs. Npm1+/+ DSS	-1.772	-2.697 to -0.8463	Yes	****	<0.0001
	Npm1+/+ DSS vs. Npm1+/- DSS	0.2769	-0.6483 to 1.202	No	ns	0.8575
	mt-Atp6
	Npm1+/+ Steady vs. Npm1+/+ DSS	-1.371	-2.296 to -0.4459	Yes	**	0.0013
	Npm1+/+ DSS vs. Npm1+/- DSS	0.7271	-0.1981 to 1.652	No	ns	0.1719
	mt-Atp8
	Npm1+/+ Steady vs. Npm1+/+ DSS	-2.388	-3.313 to -1.463	Yes	****	<0.0001
	Npm1+/+ DSS vs. Npm1+/- DSS	1.869	0.9440 to 2.794	Yes	****	<0.0001
	Extended Data Fig.7C
		Npm1+/+ Steady			Npm1+/- Steady			Npm1+/+ DSS			Npm1+/- DSS
	mt-Co1	0.990801	1.03288	0.97716	0.940609	0.883723	1.05093	0.646923	2.68825	1.07674	0.911722	0.507566	0.0845921
	mt-Co2	0.976032	1.07549	0.952638	1.05336	0.986233	0.965936	0.537747	0.855595	1.05702	0.70466	0.798298	1.63014
	mt-Co3	0.989657	1.03168	0.97942	1.07923	0.989657	1.03886	1.00696	1.31039	1.10191	0.673617	1.50004	2.27363
	mt-Nd1	0.981686	1.05946	0.961483	0.978289	0.938438	0.935191	1.13158	2.34296	2.03261	1.99078	1.54043	3.03845
	mt-Nd2	0.968171	1.07798	0.958157	0.988514	0.985094	1.00231	0.922316	1.2643	1.34102	1.02337	0.90021	1.03049
	mt-Atp6	1.03407	1.09303	0.884745	1.00928	0.99539	0.860551	0.623445	1.09682	1.08548	0.857574	0.612734	1.29086
	mt-Atp8	0.972655	1.12117	0.917004	0.942785	0.91067	0.867539	1.23114	1.33793	1.48452	0.752623	0.80107	1.29235
	Two-way ANOVA
	Tukey's multiple comparisons test	Mean Diff.	95.00% CI of diff.	Below threshold?	Summary	Adjusted P Value
	mt-Co1
	Npm1+/+ Steady vs. Npm1+/+ DSS	-0.4704	-1.258 to 0.3172	No	ns	0.3973
	Npm1+/+ DSS vs. Npm1+/- DSS	0.9693	0.1818 to 1.757	Yes	**	0.01
	mt-Co2
	Npm1+/+ Steady vs. Npm1+/+ DSS	0.1846	-0.6029 to 0.9721	No	ns	0.925
	Npm1+/+ DSS vs. Npm1+/- DSS	-0.2276	-1.015 to 0.5600	No	ns	0.8697
	mt-Co3
	Npm1+/+ Steady vs. Npm1+/+ DSS	-0.1395	-0.9270 to 0.6480	No	ns	0.9655
	Npm1+/+ DSS vs. Npm1+/- DSS	-0.3427	-1.130 to 0.4449	No	ns	0.6591
	mt-Nd1
	Npm1+/+ Steady vs. Npm1+/+ DSS	-0.8348	-1.622 to -0.04729	Yes	*	0.0337
	Npm1+/+ DSS vs. Npm1+/- DSS	-0.3542	-1.142 to 0.4334	No	ns	0.6352
	mt-Nd2
	Npm1+/+ Steady vs. Npm1+/+ DSS	-0.1744	-0.9620 to 0.6131	No	ns	0.9358
	Npm1+/+ DSS vs. Npm1+/- DSS	0.1912	-0.5964 to 0.9787	No	ns	0.9176
	mt-Atp6
	Npm1+/+ Steady vs. Npm1+/+ DSS	0.0687	-0.7188 to 0.8562	No	ns	0.9956
	Npm1+/+ DSS vs. Npm1+/- DSS	0.01486	-0.7727 to 0.8024	No	ns	>0.9999
	mt-Atp8
	Npm1+/+ Steady vs. Npm1+/+ DSS	-0.3476	-1.135 to 0.4400	No	ns	0.6489
	Npm1+/+ DSS vs. Npm1+/- DSS	0.4025	-0.3850 to 1.190	No	ns	0.5335
	Extended Data Fig.7D
	Time (minutes)	Npm1+/+			Npm1+/-
	1.38061	67.7348	62.5123	73.5395	66.4335	62.2457	58.7672
	9.89636	65.912	59.076	72.3352	63.9033	60.2505	57.4141
	18.4082	64.8888	54.9861	75.1424	63.5217	59.5938	56.8986
	27.0357	36.4774	32.7492	42.2345	35.4498	23.5843	31.6338
	35.5512	37.0471	34.7923	35.3022	35.96	24.0885	33.6768
	44.0627	36.4859	31.4332	37.3632	36.3756	25.1538	33.2641
	52.6915	130.598	110.075	113.493	123.315	132.663	114.485
	61.2067	128.351	113.395	109.565	122.967	132.813	114.361
	69.7132	122.788	112.495	107.722	116.897	126.94	110.716
	78.3309	30.9755	33.8069	38.6979	44.1757	57.4418	39.8014
	86.8433	31.9445	34.7774	40.1289	46.2566	59.848	39.4733
	95.3485	30.6899	34.6005	38.8903	46.6354	60.0249	39.6425
	Extended Data Fig.7E
	Npm1+/+	Npm1+/-
	33.913	19.346
	21.179	2.152
	36.444	17.097
	Unpaired t test	Npm1+/+ vs Npm1+/+
	P value	0.0696
	P value summary	ns
	Significantly different (P < 0.05)?	No
	One- or two-tailed P value?	Two-tailed
	t, df	t=2.461, df=4
	Extended Data Fig.7F
	Npm1+/+	Npm1+/-
	28.403	28.072
	23.553	36.009
	37.779	25.265
	Unpaired t test	Npm1+/+ vs Npm1+/+
	P value	0.9816
	P value summary	ns
	Significantly different (P < 0.05)?	No
	One- or two-tailed P value?	Two-tailed
	t, df	t=0.02460, df=4
	Extended Data Fig.7G
	Npm1+/+	Npm1+/-
	99.623	79.139
	76.268	75.221
	74.795	74.683
	Unpaired t test	Npm1+/+ vs Npm1+/+
	P value	0.4268
	P value summary	ns
	Significantly different (P < 0.05)?	No
	One- or two-tailed P value?	Two-tailed
	t, df	t=0.8837, df=4
	Extended Data Fig.7H
	Time (minutes)	Day0			Day5			Day10
	1.38192	128.713	145.328	135.961	242.793	210.619	226.256	162.016	158.531	139.343
	9.9008	126.843	144.878	132.485	242.966	215.414	225.769	161.995	156.368	141.776
	18.4176	127.321	145.411	133.255	244.835	219.517	231.116	163.316	156.023	142.644
	27.0472	101.631	111.458	103.134	205.908	182.6	178.221	127.918	119.365	111.27
	35.5629	105.444	119.821	109.071	202.613	183.667	177.087	130.955	124.813	117.664
	44.0784	107.885	122.047	110.82	200.778	183.425	180.377	136.135	127.978	120.372
	52.709	126.172	142.446	140.123	400.005	396.223	356.276	187.785	200.245	174.551
	61.222	123.148	147.849	138.478	389.216	374.752	351.149	187.797	194.89	167.123
	69.7391	126.773	152.036	139.35	368.064	386.408	329.654	189.703	195.801	171.072
	78.3699	84.8168	98.4493	88.3226	206.158	175.618	165.254	115.837	105.384	98.8524
	86.8852	90.6087	101.734	91.3763	207.084	183.257	173.483	117.348	108.712	103.147
	95.4031	86.1809	99.6881	88.1682	200.165	179.671	168.329	114.993	106.351	101.783
	Extended Data Fig.7I
	Day0	Day5	Day10
	42.5	38.68	47.48
	46.96	43.9	50.64
	44.93	65.86	43.79
	Unpaired t test	Day5 vs Day0	Day10 vs Day0	Day10 vs Day5
	P value	0.608	0.3484	0.8118
	P value summary	ns	ns	ns
	Significantly different (P < 0.05)?	No	No	No
	One- or two-tailed P value?	Two-tailed	Two-tailed	Two-tailed
	t, df	t=0.5558, df=4	t=1.061, df=4	t=0.2543, df=4
	Extended Data Fig.7J
	Day0	Day5	Day10
	25.69	42.22	35.4
	33.95	35.85	36.66
	30.12	54.03	31.37
	Unpaired t test	Day5 vs Day0	Day10 vs Day0	Day10 vs Day5
	P value	0.0729	0.1876	0.1608
	P value summary	ns	ns	ns
	Significantly different (P < 0.05)?	No	No	No
	One- or two-tailed P value?	Two-tailed	Two-tailed	Two-tailed
	t, df	t=2.418, df=4	t=1.587, df=4	t=1.719, df=4
	Extended Data Fig.7K
	Day0	Day5	Day10
	41.96	193.85	71.95
	53.59	220.61	94.86
	51.03	191.02	75.7
	Unpaired t test	Day5 vs Day0	Day10 vs Day0	Day10 vs Day5
	P value	0.0001	0.0157	0.0005
	P value summary	***	*	***
	Significantly different (P < 0.05)?	Yes	Yes	Yes
	One- or two-tailed P value?	Two-tailed	Two-tailed	Two-tailed
	t, df	t=15.20, df=4	t=4.036, df=4	t=10.25, df=4
	Extended Data Fig.7L
	Steady Npm1+/+	Steady Npm1+/-	DSS Npm1+/+	DSS Npm1+/-
	35.78	25.94	51.88	54.55
	33.39	46.74	54.52	44.78
	29.34	31.85	50.81	38.13
	37.26	31.4	49.19	54.07
	Unpaired t test	Steady Npm1+/+ vs Steady Npm1+/-	DSS Npm1+/+ vs Steady Npm1+/+	DSS Npm1+/+ vs DSS Npm1+/-
	P value	0.9936	0.0001	0.4004
	P value summary	ns	***	ns
	Significantly different (P < 0.05)?	No	Yes	No
	One- or two-tailed P value?	Two-tailed	Two-tailed	Two-tailed
	t, df	t=0.008363, df=6	t=8.573, df=6	t=0.9049, df=6
	Extended Data Fig.7M
	Steady Npm1+/+	Steady Npm1+/-	DSS Npm1+/+	DSS Npm1+/-
	13.52	7.89	25.65	20.05
	9.49	19.22	21.59	24.14
	8.58	15.74	20.31	5.76
	15.32	13.4	11.33	20.86
	Unpaired t test	Steady Npm1+/+ vs Steady Npm1+/-	DSS Npm1+/+ vs Steady Npm1+/+	DSS Npm1+/+ vs DSS Npm1+/-
	P value	0.4473	0.0581	0.7047
	P value summary	ns	ns	ns
	Significantly different (P < 0.05)?	No	No	No
	One- or two-tailed P value?	Two-tailed	Two-tailed	Two-tailed
	t, df	t=0.8130, df=6	t=2.336, df=6	t=0.3976, df=6
	Extended Data Fig.7N
	Steady Npm1+/+	Steady Npm1+/-	DSS Npm1+/+	DSS Npm1+/-
	35.42	20.15	58.22	59.71
	26.63	28.94	50.27	43.92
	27.79	32.88	51.39	42.47
	40.09	31.07	49.17	50.67
	Unpaired t test	Steady Npm1+/+ vs Steady Npm1+/-	DSS Npm1+/+ vs Steady Npm1+/+	DSS Npm1+/+ vs DSS Npm1+/-
	P value	0.3604	0.002	0.5143
	P value summary	ns	**	ns
	Significantly different (P < 0.05)?	No	Yes	No
	One- or two-tailed P value?	Two-tailed	Two-tailed	Two-tailed
	t, df	t=0.9901, df=6	t=5.216, df=6	t=0.6929, df=6
	Extended Data Fig.7O
	Steady Npm1+/+	Steady Npm1+/-	DSS Npm1+/+	DSS Npm1+/-
	14.35	12.34	39.44	56.12
	8.85	9.07	45.46	49.1
	15.95	5.85	78.97	68.84
	9.4	15.98	75.12	67.32
	Unpaired t test	Steady Npm1+/+ vs Steady Npm1+/-	DSS Npm1+/+ vs Steady Npm1+/+	DSS Npm1+/+ vs DSS Npm1+/-
	P value	0.6528	0.0035	0.9589
	P value summary	ns	**	ns
	Significantly different (P < 0.05)?	No	Yes	No
	One- or two-tailed P value?	Two-tailed	Two-tailed	Two-tailed
	t, df	t=0.4732, df=6	t=4.646, df=6	t=0.05367, df=6
	Extended Data Fig.7P
	Steady Npm1+/+	Steady Npm1+/-	DSS Npm1+/+	DSS Npm1+/-
	18.71	13.08	16.34	17.61
	15.69	11.67	19.38	20.08
	13.98	9.04	27.42	32.37
	14.36	14.68	25.08	26.21
	Unpaired t test	Steady Npm1+/+ vs Steady Npm1+/-	DSS Npm1+/+ vs Steady Npm1+/+	DSS Npm1+/+ vs DSS Npm1+/-
	P value	0.0682	0.0606	0.6466
	P value summary	ns	ns	ns
	Significantly different (P < 0.05)?	No	No	No
	One- or two-tailed P value?	Two-tailed	Two-tailed	Two-tailed
	t, df	t=2.220, df=6	t=2.306, df=6	t=0.4824, df=6
	Extended Data Fig.7Q
	Steady Npm1+/+	Steady Npm1+/-	DSS Npm1+/+	DSS Npm1+/-
	26.25	46	54.85	90.3
	48.81	36.4	84.33	50.06
	37.77	42.29	110.43	105.97
	42.34	51.16	103.7	111.99
	Unpaired t test	Steady Npm1+/+ vs Steady Npm1+/-	DSS Npm1+/+ vs Steady Npm1+/+	DSS Npm1+/+ vs DSS Npm1+/-
	P value	0.3979	0.0099	0.9488
	P value summary	ns	**	ns
	Significantly different (P < 0.05)?	No	Yes	No
	One- or two-tailed P value?	Two-tailed	Two-tailed	Two-tailed
	t, df	t=0.9101, df=6	t=3.716, df=6	t=0.06699, df=6
	Extended Data Fig.7R
	Steady Npm1+/+	Steady Npm1+/-	DSS Npm1+/+	DSS Npm1+/-
	13.75	10.62	32.92	24.29
	30.21	19.24	19.72	19.85
	12.67	28.01	21.31	11.77
	31.67	20.57	10.52	23.55
	Unpaired t test	Steady Npm1+/+ vs Steady Npm1+/-	DSS Npm1+/+ vs Steady Npm1+/+	DSS Npm1+/+ vs DSS Npm1+/-
	P value	0.7068	0.894	0.8249
	P value summary	ns	ns	ns
	Significantly different (P < 0.05)?	No	No	No
	One- or two-tailed P value?	Two-tailed	Two-tailed	Two-tailed
	t, df	t=0.3945, df=6	t=0.1390, df=6	t=0.2312, df=6
	Extended Data Fig.7S
	Steady Npm1+/+	Steady Npm1+/-	DSS Npm1+/+	DSS Npm1+/-
	11.59	8.38	25.72	19.4
	21.65	14.41	16.24	15.58
	10.9	20.54	19.39	7.84
	19.81	15.56	9.34	15.67
	Unpaired t test	Steady Npm1+/+ vs Steady Npm1+/-	DSS Npm1+/+ vs Steady Npm1+/+	DSS Npm1+/+ vs DSS Npm1+/-
	P value	0.7459	0.7142	0.4934
	P value summary	ns	ns	ns
	Significantly different (P < 0.05)?	No	No	No
	One- or two-tailed P value?	Two-tailed	Two-tailed	Two-tailed
	t, df	t=0.3393, df=6	t=0.3840, df=6	t=0.7290, df=6
	Extended Data Fig.7T
	Steady Npm1+/+	Steady Npm1+/-	DSS Npm1+/+	DSS Npm1+/-
	17.06	15.09	38.49	29.24
	24.38	22.91	23.49	22.8
	15.98	24.59	26.35	12.57
	28.07	22.08	12.98	25.28
	Unpaired t test	Steady Npm1+/+ vs Steady Npm1+/-	DSS Npm1+/+ vs Steady Npm1+/+	DSS Npm1+/+ vs DSS Npm1+/-
	P value	0.9562	0.5341	0.6682
	P value summary	ns	ns	ns
	Significantly different (P < 0.05)?	No	No	No
	One- or two-tailed P value?	Two-tailed	Two-tailed	Two-tailed
	t, df	t=0.05721, df=6	t=0.6594, df=6	t=0.4505, df=6
	Extended Data Fig.7U
	Npm1+/+	Npm1+/-
	12.1985	13.7564
	14.072	9.19135
	14.7796	11.8887
	11.6135	8.8571
	7.90924	10.5166
	Unpaired t test	Npm1+/+ vs Npm1+/-
	P value	0.4221
	P value summary	ns
	Significantly different (P < 0.05)?	No
	One- or two-tailed P value?	Two-tailed
	t, df	t=0.8461, df=8
	Extended Data Fig.7V
	Npm1+/+	Npm1+/-
	0.214895	0.15316
	0.187765	0.188845
	0.163295	0.161545
	0.176145	0.160895
	0.247845	0.211945
	Unpaired t test	Npm1+/+ vs Npm1+/-
	P value	0.2584
	P value summary	ns
	Significantly different (P < 0.05)?	No
	One- or two-tailed P value?	Two-tailed
	t, df	t=1.217, df=8
	Extended Data Fig.7X
	Npm1flox/flox	Bezafibrate+Npm1flox/flox	Rorccre/+NPM1flox/flox	Bezafibrate+Rorccre/+NPM1flox/flox
	8	8.8	6.9	8
	7.5	8.9	6.9	7.8
	8.2	7.9	7.2	8
	7.8	8	6.5	7.9
	8	8.3	7.1	8.3
	Unpaired t test	Bezafibrate+Npm1flox/flox vs Npm1flox/flox	Bezafibrate+Rorccre/+Npm1flox/flox vs Rorccre/+Npm1flox/flox
	P value	0.0758	<0.0001
	P value summary	ns	****
	Significantly different (P < 0.05)?	No	Yes
	One- or two-tailed P value?	Two-tailed	Two-tailed
	t, df	t=2.039, df=8	t=7.383, df=8
