# Supplementary material for: Nucleophosmin 1 promotes mucosal immunity by supporting mitochondrial oxidative phosphorylation and ILC3 activity
Source: Nat Immunol. 2024 Aug 5;25(9):1565–79. doi: 10.1038/s41590-024-01921-x (PMC11362010; doi:10.1038/s41590-024-01921-x)
Supplement: Supplementary file 21 — Statistical source data. [file 41590_2024_1921_MOESM21_ESM.xlsx]

## Sheet: Sheet1
		Extended Data Fig.8A
		Time (minutes)	shNC unsti			shNpm1 unsti			shNC sti			shNpm1 sti
		1.37983	99.135	100.694	92.552	98.7895	101.062	88.1843	111.224	104.919	103.135	95.5403	96.3226	94.7539
		9.89245	95.9315	97.1051	89.6167	95.0999	96.4651	84.332	107.135	100.438	99.6723	92.1922	93.1722	91.2314
		18.4113	94.7095	96.1202	88.428	94.6049	95.0641	83.1099	105.75	98.6024	98.3944	91.4226	91.9721	89.9447
		27.0393	72.4026	72.3359	64.687	72.3636	73.616	61.6164	77.6537	72.5782	73.2227	65.9207	67.3616	65.1712
		35.5517	71.1628	71.6492	63.6313	71.934	72.9649	60.7724	76.3754	71.2503	72.4202	65.6331	66.9927	64.3226
		44.0666	70.2498	70.892	62.8992	71.2191	72.1126	60.1083	75.3891	69.883	71.4396	64.7347	65.8117	63.503
		52.6939	106.118	98.6604	99.8328	102.932	93.7728	99.0574	121.702	121.554	117.642	110.347	107.66	96.1932
		61.2073	101.233	93.3987	94.7357	97.8396	89.7772	94.7854	118.859	120.869	116.864	106.118	103.456	93.2905
		69.7194	99.7225	92.7811	92.4539	95.575	87.3295	90.2233	116.247	117.26	112.488	104.903	101.674	91.0521
		78.3424	66.7682	66.7692	57.9177	67.9461	68.1348	57.2236	68.9851	61.5634	63.8376	69.9187	62.6875	58.9543
		86.8558	64.6373	65.1144	56.0208	65.5086	67.3304	56.4565	66.4531	58.3668	61.4095	66.0493	60.2191	56.6707
		95.3649	62.3169	62.9402	54.0832	63.7166	64.6986	55.0261	63.9029	55.8683	58.954	63.5448	58.0838	55.1945
		Extended Data Fig.8B					Extended Data Fig.8F
		shNC unsti	shNpm1 unsti	shNC sti	shNpm1 sti		Isotype	shNC	shNC+Bezafibrate	shNpm1	shNpm1+Bezafibrate
		32.0179	30.441	41.5896	26.5475		72.3	1130	1469	624	823
		33.0319	30.8091	42.7205	33.4922			1301	1604	642	890
		34.1917	28.9733	39	35.0368			1103	1204	628	807
		Unpaired t test	shNC unsti vs shNpm1 unsti	shNC unsti vs shNC sti	shNC sti vs shNpm1 sti		Unpaired t test	shNC vs shNC Bezafibrate	shNpm1 vs shNpm1 Bezafibrate
		P value	0.0234	0.0032	0.0293		P value	0.1357	0.0013
		P value summary	*	**	*		P value summary	ns	**
		Significantly different (P < 0.05)?	Yes	Yes	Yes		Significantly different (P < 0.05)?	No	Yes
		One- or two-tailed P value?	Two-tailed	Two-tailed	Two-tailed		One- or two-tailed P value?	Two-tailed	Two-tailed
		t, df	t=3.571, df=4	t=6.329, df=4	t=3.321, df=4		t, df	t=1.864, df=4	t=8.025, df=4
		Extended Data Fig.8C					Extended Data Fig.8G
		shNC unsti	shNpm1 unsti	shNC sti	shNpm1 sti		shNC	shNC+Oligomycin	shNpm1	shNpm1+Oligomycin
		25.3203	24.3259	31.5639	27.6222		0.980779	0.408102	0.547906	0.310357
		26.3475	24.6325	30.0829	27.1003		1.10726	0.413798	0.54601	0.270181
		26.4597	24.3764	28.0396	27.6444		0.970634	0.39832	0.575146	0.337276
							1.06585	0.435879	0.605836	0.326918
		Unpaired t test	shNC unsti vs shNpm1 unsti	shNC unsti vs shNC sti	shNC sti vs shNpm1 sti		0.890076	0.416677	0.612168	0.336109
		P value	0.013	0.0237	0.0783		Unpaired t test	shNC vs shNC Oligo	shNC Oligo vs shNpm1 Oligo	shNpm1 vs shNpm1 Oligo
		P value summary	*	*	ns		P value	<0.0001	0.0001	<0.0001
		Significantly different (P < 0.05)?	Yes	Yes	No		P value summary	****	***	****
		One- or two-tailed P value?	Two-tailed	Two-tailed	Two-tailed		Significantly different (P < 0.05)?	Yes	Yes	Yes
		t, df	t=4.263, df=4	t=3.554, df=4	t=2.353, df=4		One- or two-tailed P value?	Two-tailed	Two-tailed	Two-tailed
							t, df	t=15.22, df=8	t=7.071, df=8	t=13.98, df=8
		Extended Data Fig.8D
		shNC unsti	shNpm1 unsti	shNC sti	shNpm1 sti		Extended Data Fig.8H
		37.7839	33.0585	52.4891	40.6181		shNC	shNC+Rotenone	shNpm1	shNpm1+Rotenone
		30.0055	23.5719	61.295	43.9333		1.06216	0.392836	0.468786	0.240982
		39.6669	38.4533	54.2642	36.5721		1.04391	0.383421	0.429878	0.264621
							0.918276	0.408102	0.495515	0.236023
		Unpaired t test	shNC unsti vs shNpm1 unsti	shNC unsti vs shNC sti	shNC sti vs shNpm1 sti		0.980779	0.432868	0.525586	0.247757
		P value	0.4768	0.0072	0.0103		1.00139	0.443498	0.585199	0.302918
		P value summary	ns	**	*		Unpaired t test	shNC vs shNC Rotenone	shNC Rot vs shNpm1 Rot	shNpm1 vs shNpm1 Rot
		Significantly different (P < 0.05)?	No	Yes	Yes		P value	<0.0001	<0.0001	<0.0001
		One- or two-tailed P value?	Two-tailed	Two-tailed	Two-tailed		P value summary	****	****	****
		t, df	t=0.7841, df=4	t=5.054, df=4	t=4.561, df=4		Significantly different (P < 0.05)?	Yes	Yes	Yes
							One- or two-tailed P value?	Two-tailed	Two-tailed	Two-tailed
							t, df	t=21.19, df=8	t=9.214, df=8	t=8.379, df=8
							Extended Data Fig.8I
							shNC	shNC+SUC	shNpm1	shNpm1+SUC
							0.94737	1.14235	0.328053	0.844986
							0.905634	1.30315	0.41094	0.733058
							0.99103	1.29864	0.409518	0.908778
							1.00139	1.13446	0.40669	0.82188
							1.17446	1.14235	0.449689	0.764188
							Unpaired t test	shNC vs shNC+SUC	shNpm1 vs shNpm1+SUC
							P value	0.0108	<0.0001
							P value summary	*	****
							Significantly different (P < 0.05)?	Yes	Yes
							One- or two-tailed P value?	Two-tailed	Two-tailed
							t, df	t=3.306, df=8	t=11.27, df=8
		Extended Data Fig.8J
			NC				TfamOE
		mt-Co1	0.822165	0.896577	1.15469	1.17487	1.08485	0.810846	1.26795	0.994815
		mt-Co2	0.94442	0.94442	1.11922	1.00173	1.16675	0.970971	1.37793	1.1708
		mt-Co3	0.876606	0.926588	1.35191	0.91067	0.666649	1.23971	2.09943	1.31039
		mt-Nd1	0.649544	0.918594	1.24186	1.34957	2.00347	2.34161	2.83333	3.34615
		mt-Nd2	0.725099	1.10286	1.21947	1.02544	2.49018	5.44998	5.28261	4.41144
		mt-Nd3	0.950165	0.97013	1.0219	1.06161	2.25989	2.99229	2.58695	2.53371
		mt-Nd4	0.854854	0.961761	1.04881	1.1597	2.78707	3.92788	2.90543	3.716
		mt-Atp6	1.05519	1.01924	0.937896	0.991373	2.2697	2.82353	2.94343	3.01571
		Two-way ANOVA
		Šídák's multiple comparisons test	Mean Diff.	95.00% CI of diff.	Below threshold?	Summary	Adjusted P Value
		NC vs TfamOE
		mt-Co1	-0.02754	-0.9553 to 0.9002	No	ns	>0.9999
		mt-Co2	-0.1692	-1.097 to 0.7586	No	ns	0.9994
		mt-Co3	-0.3126	-1.240 to 0.6152	No	ns	0.9646
		mt-Nd1	-1.591	-2.519 to -0.6635	Yes	****	<0.0001
		mt-Nd2	-3.39	-4.318 to -2.463	Yes	****	<0.0001
		mt-Nd3	-1.592	-2.520 to -0.6645	Yes	****	<0.0001
		mt-Nd4	-2.328	-3.256 to -1.400	Yes	****	<0.0001
		mt-Atp6	-1.762	-2.690 to -0.8344	Yes	****	<0.0001
		Extended Data Fig.8L-Gata3			Extended Data Fig.8L-Irf1			Extended Data Fig.8L-Stat3
		Steady	DSS		Steady	DSS		Steady	DSS
		1.00626	0.600402		1.0485	0.627781		1.06314	0.819794
		1.06363	0.5544		0.971532	0.619138		1.0485	0.694157
		1.23456	0.546768		0.981686	0.616996		0.897095	0.783678
		0.98214	0.828745
		0.770571	0.875998		Unpaired t test	Steady vs DSS		Unpaired t test	Steady vs DSS
					P value	<0.0001		P value	0.0217
		Unpaired t test	Steady vs DSS		P value summary	****		P value summary	*
		P value	0.0125		Significantly different (P < 0.05)?	Yes		Significantly different (P < 0.05)?	Yes
		P value summary	*		One- or two-tailed P value?	Two-tailed		One- or two-tailed P value?	Two-tailed
		Significantly different (P < 0.05)?	Yes		t, df	t=15.56, df=4		t, df	t=3.652, df=4
		One- or two-tailed P value?	Two-tailed
		t, df	t=3.208, df=8
		Extended Data Fig.8M
			Ctrl				Npm1UTR-/-
		mt-Co1	1.02278	1.0122	1.02633	0.941152	2.01042	2.03144	2.03144	1.68471
		mt-Co2	1.09619	0.924984	1.01572	0.970971	1.94194	1.88884	2.07412	1.78077
		mt-Co3	0.912249	0.957603	0.905948	1.26357	1.67307	1.37316	1.49744	1.46155
		mt-Nd1	0.981969	1.00608	1.10477	0.91621	2.66429	2.24039	2.67354	2.45164
		mt-Nd2	0.816486	1.12701	0.977725	1.11149	2.33351	2.5359	2.44105	2.78466
		mt-Nd3	0.97942	0.891929	0.867539	1.31951	1.33793	1.32409	2.59368	1.16878
		mt-Nd4	1.25701	0.926588	0.976032	0.879649	1.91853	1.7593	1.75321	1.72309
		mt-Atp6	1.20476	0.897355	0.978572	0.945238	1.81347	1.69202	1.45271	1.60075
		Two-way ANOVA
		Two-way ANOVA
		Šídák's multiple comparisons test	Mean Diff.	95.00% CI of diff.	Below threshold?	Summary	Adjusted P Value
		Ctrl vs Npm1UTR-/-
		mt-Co1	-0.9389	-1.379 to -0.4985	Yes	****	<0.0001
		mt-Co2	-0.9195	-1.360 to -0.4790	Yes	****	<0.0001
		mt-Co3	-0.4915	-0.9319 to -0.05106	Yes	*	0.0203
		mt-Nd1	-1.505	-1.946 to -1.065	Yes	****	<0.0001
		mt-Nd2	-1.516	-1.956 to -1.075	Yes	****	<0.0001
		mt-Nd3	-0.5915	-1.032 to -0.1511	Yes	**	0.003
		mt-Nd4	-0.7787	-1.219 to -0.3383	Yes	****	<0.0001
		mt-Atp6	-0.6333	-1.074 to -0.1929	Yes	**	0.0013
